# Supplementary material for: Development of a chicken 5 K microarray targeted towards immune function
Source: BMC Genomics. 2006 Mar 13;7:49. doi: 10.1186/1471-2164-7-49 (PMC1440325; doi:10.1186/1471-2164-7-49)
Supplement: Additional File 1 — The file supp_mat.xls is an excel file which contains annotation information on the sequences present on the immune array and is available as supplementary material. An ArrayExpress file is available under accession number A-MEXP-307. [file 1471-2164-7-49-S1.xls]

## Sheet: Sheet1
Additional file 1. Sequence and functional information relating to the 4994 chicken sequences on the immune array															Cellular component*		Molecular function*		Biological process*
clone_id	seq_id	seq source	Genbank	Unigene ID	transcript_id	score	evalue	database	description	blast	gene symbol	Chr no	seq start	seq end	c_go_id	c_go_desc	f_go_id	f_go_desc	p_go_id	p_go_desc
10B08	10B8_D09_074	Roslin	AM072188	Gga.22623	TC191380	676	0	GGGI	UP|Q5WA51 (Q5WA51) Toll-like receptor 1, complete	TLR1/6/10	undefined	Un	139683652	139684419	GO:0008372	cellular_component unknown	GO:0005554	molecular_function unknown	GO:0000004	biological process unknown
10C15	10C15_C12_086.AB1	Roslin	AM072189	Gga.421	TC212124	1187	0	GGGI	undefined	(P04047) THYMIDINE KINASE, CYTOSOLIC		#N/A	#N/A	#N/A	GO:0008372	cellular_component unknown	GO:0005554	molecular_function unknown	GO:0000004	biological process unknown
10G09	10G9_D01_010	Roslin	AM072194	Gga.6968	TC188439	1362	0	GGGI	undefined	(Q9N286) EPSILON1-COP		28	3095320	3095671	GO:0008372	cellular_component unknown	GO:0005554	molecular_function unknown	GO:0000004	biological process unknown
10I08	10I8_D04_030	Roslin	AM072198	Gga.15360	TC186892	837	0	GGGI	undefined	(P50143) T-COMPLEX PROTEIN 1, GAMMA SUBUNIT		Un	19158627	19158853	GO:0008372	cellular_component unknown	GO:0005554	molecular_function unknown	GO:0000004	biological process unknown
10N08	10N8_D11_090	Roslin	AM072202	Gga.7126	TC212043	1245	0	GGGI	undefined	(AAH14987) SIMILAR TO KIAA0266 GENE PRODUCT		#N/A	#N/A	#N/A	GO:0008372	cellular_component unknown	GO:0005554	molecular_function unknown	GO:0000004	biological process unknown
10N11	10N11_D06_046.AB1	Roslin	AM072200	Gga.7793	TC208715	1225	0	GGGI	undefined	Q6W3F8 (Q6W3F8) Tumor necrosis factor-alpha-converting enzyme		3	94490285	94490115	GO:0008372	cellular_component unknown	GO:0005554	molecular_function unknown	GO:0000004	biological process unknown
10P02	10P2_D08_062	Roslin	AM072203	Gga.32215	BU455266	1275	0	GGGI	undefined	No hit	undefined	#N/A	#N/A	#N/A	GO:0008372	cellular_component unknown	GO:0005554	molecular_function unknown	GO:0000004	biological process unknown
11I05	11I5_D12_094	Roslin	AM072208	NA	TC222135	295	7e-79	GGGI	undefined	No hit	undefined	12	10976515	10976161	GO:0005887	integral to plasma membrane	GO:0005369;GO:0015293	taurine:sodium symporter activity;symporter activity	GO:0006520;GO:0006836	amino acid metabolism;neurotransmitter transport
12L19	12L19_D12_094	Roslin	AM071749	NA						No hit	undefined	#N/A	#N/A	#N/A
3J17	3J17_A02_005	Roslin	AM072220	NA	TC191729	317	3e-88	GGGI	undefined	Q8BY77 (Q8BY77) Mus musculus 3 days neonate thymus cDNA, RIKEN f...		4	54279423	54279250	GO:0008372	cellular_component unknown	GO:0005554	molecular_function unknown	GO:0000004	biological process unknown
3L03	3L3_A06_037	Roslin	AM072222	Gga.7503	TC188326	569	1e-164	GGGI	undefined	(CAC44272) XNOP56 PROTEIN		Un	159900951	159900804	GO:0008372	cellular_component unknown	GO:0005554	molecular_function unknown	GO:0000004	biological process unknown
4B08	4B8_A07_049	Roslin	AM072226	Gga.4661	TC185852	674	0	GGGI	undefined	(Q40832) TUBULIN ALPHA-2 CHAIN		7	22994101	22994304	GO:0008372	cellular_component unknown	GO:0005554	molecular_function unknown	GO:0000004	biological process unknown
4O10	4O10_A05_033.AB1	Roslin	AM072231	Gga.5638	TC188472	1023	0	GGGI	undefined	(Q9IAJ7) ATP SYNTHASE SUBUNIT B		26	1794734	1794900	GO:0008372	cellular_component unknown	GO:0005554	molecular_function unknown	GO:0000004	biological process unknown
5P19	5P19_A10_069.AB1	Roslin	AM072238	Gga.16569	TC209646	1336	0	GGGI	undefined	Q6PIW8 (Q6PIW8) COG4 protein (Fragment)		11	1664805	1665002	GO:0008372	cellular_component unknown	GO:0005554	molecular_function unknown	GO:0000004	biological process unknown
603102514F1	BU202444	UMIST	BU202444	NA	BU202444	1633	0	GGGI	undefined	IL-15	undefined	4	30524343	30524498	GO:0008372	cellular_component unknown	GO:0005554	molecular_function unknown	GO:0000004	biological process unknown
603111427F1	BU109331	UMIST	BU109331	Gga.7980	TC186941	1465	0	GGGI	similar to UP|IRF6_HUMAN (O14896) Interferon regulatory factor 6 (IRF-6), partial (89%)	Q91VD0 (Q91VD0) Interferon regulatory factor 6	undefined	26	1749499	1749324	GO:0008372	cellular_component unknown	GO:0005554	molecular_function unknown	GO:0000004	biological process unknown
603114782F1	BU126768	UMIST	BU126768	Gga.3349	TC190793	1538	0	GGGI	UP|Q9DEG0 (Q9DEG0) Complement regulatory membrane protein, complete	Q9DEG0 (Q9DEG0) Complement regulatory membrane protein	undefined	26	1267791	1267981	GO:0016020;GO:0016021	membrane;integral to membrane	GO:0004872;GO:0005515;GO:0005529	receptor activity;protein binding;sugar binding	GO:0007155	cell adhesion
603121949F1	BU133519	UMIST	BU133519	NA	TC221321	1193	0	GGGI	protein tyrosine kinase EphA2 [Gallus gallus]	Q8N3Z2 (Q8N3Z2) Ephrin receptor EphA2	EPHA4	21	4167734	4167379	GO:0005887	integral to plasma membrane	GO:0004872;GO:0005003;GO:0005524;GO:0016740	receptor activity;ephrin receptor activity;ATP binding;transferase activity	GO:0006468;GO:0007165;GO:0007169	protein amino acid phosphorylation;signal transduction;transmembrane receptor protein tyrosine kinase signaling pathway
603123028F1	BU135331	UMIST	BU135331	Gga.4791	BU378626	706	0	GGGI	undefined	Q8WTW2 (Q8WTW2) N-myc and STAT interactor	IFI35	#N/A	#N/A	#N/A	GO:0005634	nucleus	GO:0005515	protein binding	GO:0006955;GO:0009615	immune response;response to virus
603130176F1	BU114872	UMIST	BU114872	Gga.1307	TC210362	1663	0	GGGI	UP|Q70XC4 (Q70XC4) Interleukin-16, complete	Q804Z8 (Q804Z8) Interleukin-16	IL16	10	12694911	12694659	GO:0005615	extracellular space	GO:0005125;GO:0005515	cytokine activity;protein binding	GO:0006935;GO:0006955	chemotaxis;immune response
603150061F1	BU126277	UMIST	BU126277	Gga.1164	TC210101	1639	0	GGGI	UP|Q98TD1 (Q98TD1) PIT 54, complete	Q98TD1 (Q98TD1) PIT 54	CD163	Un	3638173	3637841	GO:0005887;GO:0016020	integral to plasma membrane;membrane	GO:0005044	scavenger receptor activity	GO:0019735	antimicrobial humoral response (sensu Vertebrata)
603157972F1	BU410189	UMIST	BU410189	Gga.1812	TC209700	1554	0	GGGI	Gallus gallus finished cDNA, clone ChEST175o17	Q6PI12 (Q6PI12) Tumor necrosis factor receptor superfamily, memb...	TNFRSF11B	Un	113901776	113902147	GO:0005576	extracellular region	GO:0004872;GO:0005125;GO:0005515	receptor activity;cytokine activity;protein binding	GO:0001501;GO:0006915;GO:0007165	skeletal development;apoptosis;signal transduction
603160284F2	BU435893	UMIST	BU435893	Gga.22176	TC193921	1300	0	GGGI	weakly similar to UP|TLR7_HUMAN (Q9NYK1) Toll-like receptor 7 precursor (UNQ248/PRO285), partial (87%)	Q6TQH6 (Q6TQH6) Toll-like receptor 7 (Fragment)	TLR7	1	116648560	116647900	GO:0016021	integral to membrane	GO:0004888	transmembrane receptor activity	GO:0006954	inflammatory response
603211483F1	BU448712	UMIST	BU448712	Gga.10579	TC197571	1179	0	GGGI	Gallus gallus finished cDNA, clone ChEST191e22	IL-17 receptor	IL17R	1	58272106	58272252	GO:0005887	integral to plasma membrane	GO:0004872;GO:0030368	receptor activity;interleukin-17 receptor activity	GO:0007166	cell surface receptor linked signal transduction
603212850F1	BU447971	UMIST	BU447971	Gga.21300	TC210969	1148	0	GGGI	weakly similar to UP|CD59_RAT (P27274) CD59 glycoprotein precursor (Membrane attack complex inhibition factor) (MACIF) (MAC-inhibitory protein) (MAC-IP) (Protectin), partial (25%)	Q8SQ46 (Q8SQ46) CD59 antigen p18-20 allele A	undefined	5	15584645	15585206	GO:0008372	cellular_component unknown	GO:0005554	molecular_function unknown	GO:0000004	biological process unknown
603213309F1	BU444424	UMIST	BU444424	Gga.3950	TC215617	1592	0	GGGI	UP|Q6XDQ0 (Q6XDQ0) Bone morphogenetic protein 2, complete	Q6XDQ0 (Q6XDQ0) Bone morphogenetic protein 2	BMP2	14	17142186	17143063	GO:0005576	extracellular region	GO:0005125;GO:0008083	cytokine activity;growth factor activity	GO:0001501;GO:0007267;GO:0040007	skeletal development;cell-cell signaling;growth
603217760F1	BU455380	UMIST	BU455380	Gga.19	TC212665	1390	0	GGGI	UP|O73909 (O73909) Interleukin-1beta, complete	O73909 (O73909) Interleukin-1beta	IL1RN	Un	28579945	28579760	GO:0005615;GO:0005622	extracellular space;intracellular	GO:0005152	interleukin-1 receptor antagonist activity	GO:0006954	inflammatory response
603217872F1	BU455745	UMIST	BU455745	Gga.11660	TC227508	1013	0	GGGI	Gallus gallus finished cDNA, clone ChEST207o18	Q6NRN3 (Q6NRN3) Hypothetical protein	TRAF2	17	10299041	10299262	GO:0000151	ubiquitin ligase complex	GO:0004842;GO:0004871;GO:0008270	ubiquitin-protein ligase activity;signal transducer activity;zinc ion binding	GO:0006461;GO:0006915;GO:0007165;GO:0016567	protein complex assembly;apoptosis;signal transduction;protein ubiquitination
603220574F1	BU432910	UMIST	BU432910	Gga.19453	TC190060	1657	0	GGGI	protein-tyrosine kinase	Q86VW7 (Q86VW7) Colony stimulating factor 1 receptor,	PDGFRA	13	12231910	12232403	GO:0005887	integral to plasma membrane	GO:0004872;GO:0005018;GO:0005021;GO:0005524;GO:0016740	receptor activity;platelet-derived growth factor alpha-receptor activity;vascular endothelial growth factor receptor activity;ATP binding;transferase activity	GO:0006468;GO:0007166;GO:0007169;GO:0008283	protein amino acid phosphorylation;cell surface receptor linked signal transduction;transmembrane receptor protein tyrosine kinase signaling pathway;cell proliferation
603230983F1	BU420247	UMIST	BU420247	Gga.3252	BU418851	714	0	GGGI	undefined	Q8CB40 (Q8CB40) Mus musculus adult female vagina cDNA, RIKEN ful...	undefined	3	14197961	14197467	GO:0008372	cellular_component unknown	GO:0005554	molecular_function unknown	GO:0000004	biological process unknown
603234142F1	BU418544	UMIST	BU418544	Gga.13980	TC195791	1227	0	GGGI	Gallus gallus finished cDNA, clone ChEST234c12	Q8QFR6 (Q8QFR6) RDC1 like protein	undefined	7	4951419	4951191	GO:0016021	integral to membrane	GO:0001584;GO:0016526	rhodopsin-like receptor activity;G-protein coupled receptor activity, unknown ligand	GO:0007186	biological_process unknown;G-protein coupled receptor protein signaling pathway
603321436F1	BU240159	UMIST	BU240159	Gga.30000	TC213753	1225	0	GGGI	weakly similar to GB|AAH10806.1|14789849|BC010806 single Ig IL-1 receptor related protein {Mus musculus;} , partial (63%)	Q6IA17 (Q6IA17) SIGIRR protein	undefined	5	1901876	1901694	GO:0016021	integral to membrane	GO:0004888	transmembrane receptor activity	GO:0000004	biological process unknown
603321647F1	BU239031	UMIST	BU239031	Gga.811	TC218101	1431	0	GGGI	UP|DSL1_CHICK (P34822) Dorsalin-1 precursor (DSL-1), complete	Q70GM8 (Q70GM8) Bone morphogenetic protein-10 (Fragment)	GDF2	6	17180475	17179703	GO:0005576	extracellular region	GO:0005125;GO:0008083	cytokine activity;growth factor activity	GO:0040007	growth
603322645F1	BU239448	UMIST	BU239448	Gga.29448	TC190495	1427	0	GGGI	homologue to UP|ILF3_HUMAN (Q12906) Interleukin enhancer-binding factor 3 (Nuclear factor of activated T cells-90) (NF-AT-90) (Double-stranded RNA-binding protein 76) (DRBP76) (Translational control protein 80) (TCP80) (Nuclear factor associated with dsRNA) (NFAR) (M-ph, partial (84%)	Q8K588 (Q8K588) Interleukin enhancer binding factor 3 (Mus muscu...	STRBP	#N/A	#N/A	#N/A	GO:0005622;GO:0005634	intracellular;nucleus	GO:0003677;GO:0003725	DNA binding;double-stranded RNA binding	GO:0006355	regulation of transcription, DNA-dependent
603322984F1	BU239208	UMIST	BU239208	Gga.2190	TC218473	1449	0	GGGI	UP|Q6R746 (Q6R746) Supressor of cytokine signaling 2 variant 2, complete	Q6R746 (Q6R746) Supressor of cytokine signaling 2 variant 2	SOCS2	1	41700841	41701633	GO:0005737	cytoplasm	GO:0005131;GO:0005148;GO:0005159	growth hormone receptor binding;prolactin receptor binding;insulin-like growth factor receptor binding	GO:0001558;GO:0007242;GO:0009966;GO:0040014;GO:0045666	regulation of cell growth;intracellular signaling cascade;regulation of signal transduction;regulation of body size;positive regulation of neuron differentiation
603341826F1	BU254440	UMIST	BU254440	Gga.7688	TC200518	726	0	GGGI	similar to UP|Q6DCU6 (Q6DCU6) Oprs1-prov protein, partial (59%)	Q7ZWG9 (Q7ZWG9) Similar to opioid receptor, sigma 1	undefined	#N/A	#N/A	#N/A	GO:0005783;GO:0005887;GO:0016021	endoplasmic reticulum;integral to plasma membrane;integral to membrane	GO:0000247;GO:0004872;GO:0008144	C-8 sterol isomerase activity;receptor activity;drug binding	GO:0006696	ergosterol biosynthesis
603363891F1	BU473912	UMIST	BU473912	Gga.686	TC193994	1096	0	GGGI	UP|BMP4_CHICK (Q90752) Bone morphogenetic protein 4 precursor (BMP-4), complete	Q8MJV5 (Q8MJV5) Bone morphogenetic protein 4	BMP4	5	55233737	55233210	GO:0008372	cellular_component unknown	GO:0004871;GO:0005125;GO:0008083	signal transducer activity;cytokine activity;growth factor activity	GO:0001501;GO:0007498;GO:0040007	skeletal development;mesoderm development;growth
603364164F1	BU475067	UMIST	BU475067	Gga.9194	TC190837	743	0	GGGI	similar to UP|MCA1_HUMAN (Q12904) Multisynthetase complex auxiliary component p43 [Contains: Endothelial-monocyte activating polypeptide II (EMAP-II) (Small inducible cytokine subfamily E member 1)], partial (89%)	Q8C2U7 (Q8C2U7) Mus musculus 2 days neonate thymus thymic cells ...	SCYE1	4	39030474	39030321	GO:0005615	extracellular space	GO:0000049;GO:0005125	tRNA binding;cytokine activity	GO:0006412;GO:0006418;GO:0006935;GO:0006954;GO:0007165;GO:0007267	protein biosynthesis;tRNA aminoacylation for protein translation;chemotaxis;inflammatory response;signal transduction;cell-cell signaling
603366342F1	BU459082	UMIST	BU459082	Gga.5637	TC196101	1360	0	GGGI	UP|Q5W4U1 (Q5W4U1) Interleukin-4 precursor, partial (67%)	IL-4	IL4	13	15977442	15977807	GO:0005615	extracellular space	GO:0005136	interleukin-4 receptor binding	GO:0006935;GO:0006968;GO:0008203;GO:0008283;GO:0030183;GO:0042092;GO:0045189;GO:0045191	chemotaxis;cellular defense response;cholesterol metabolism;cell proliferation;B-cell differentiation;T-helper 2 type immune response;connective tissue growth factor biosynthesis;regulation of isotype switching
603367511F1	BU465158	UMIST	BU465158	Gga.10720	TC193213	1489	0	GGGI	Gallus gallus finished cDNA, clone ChEST269e3	Q8C0M1 (Q8C0M1) Mus musculus 6 days neonate head cDNA, RIKEN ful...	undefined	2	41411873	41412653	GO:0005886;GO:0005887;GO:0016021	plasma membrane;integral to plasma membrane;integral to membrane	GO:0001584;GO:0004872;GO:0004930;GO:0004950;GO:0005515;GO:0016493	rhodopsin-like receptor activity;receptor activity;G-protein coupled receptor activity;chemokine receptor activity;protein binding;C-C chemokine receptor activity	GO:0006935;GO:0006955;GO:0007186	chemotaxis;immune response;G-protein coupled receptor protein signaling pathway
603368212F1	BU460192	UMIST	BU460192	Gga.9691	TC225114	757	0	GGGI	Gallus gallus finished cDNA, clone ChEST496h15	Q95H93 (Q95H93) IK cytokine	IK	13	255923	255710	GO:0005615;GO:0005625	extracellular space;soluble fraction	GO:0005125	cytokine activity	GO:0006955;GO:0007267	immune response;cell-cell signaling
603369157F1	BU460413	UMIST	BU460413	Gga.2225	TC196274	1344	0	GGGI	UP|Q9W6U9 (Q9W6U9) Glycoprotein 130 precursor, complete	Q9W6U9 (Q9W6U9) Glycoprotein 130 precursor	IL6ST	Z	510010	509849	GO:0005887	integral to plasma membrane	GO:0004872;GO:0004915;GO:0004924	receptor activity;interleukin-6 receptor activity;oncostatin-M receptor activity	GO:0006955;GO:0007166	immune response;cell surface receptor linked signal transduction
603402722F1	BU250398	UMIST	BU250398	Gga.5410	TC214939	1261	0	GGGI	UP|Q5TM08 (Q5TM08) Interleukin 11 receptor alpha chain, complete	Q6NSQ0 (Q6NSQ0) Il11ra1 protein (Interleukin 11 receptor, alpha ...	undefined	#N/A	#N/A	#N/A	GO:0016021	integral to membrane	GO:0004872;GO:0004896	receptor activity;hematopoietin/interferon-class (D200-domain) cytokine receptor activity	GO:0000004	biological process unknown
603404971F1	BU397782	UMIST	BU397782	Gga.9563	TC190676	1449	0	GGGI	UP|Q8QG57 (Q8QG57) Chemokine ah294, complete	Q8QG57 (Q8QG57) Chemokine ah294	CCL3L1	19	264141	263504	GO:0005576	extracellular region	GO:0008009	chemokine activity	GO:0006935;GO:0006954;GO:0008285	chemotaxis;inflammatory response;negative regulation of cell proliferation
603470605F1	BU479398	UMIST	BU479398	Gga.512	BU417835	646	0	GGGI	undefined	O73912 (O73912) K60 protein precursor (CXC chemokine K60)	IL8	4	51464479	51464734	GO:0005615;GO:0005625	extracellular space;soluble fraction	GO:0005153;GO:0005515;GO:0008009	interleukin-8 receptor binding;protein binding;chemokine activity	GO:0001525;GO:0006928;GO:0006935;GO:0007050;GO:0007186;GO:0007242;GO:0007267;GO:0008285;GO:0019722;GO:0030155;GO:0030593;GO:0042119;GO:0045091;GO:0050930	angiogenesis;cell motility;chemotaxis;cell cycle arrest;G-protein coupled receptor protein signaling pathway;intracellular signaling cascade;cell-cell signaling;negative regulation of cell proliferation;calcium-mediated signaling;regulation of cell adhesion;neutrophil chemotaxis;neutrophil activation;regulation of retroviral genome replication;induction of positive chemotaxis
603470778F1	BU475859	UMIST	BU475859	Gga.32116	BU475859	1104	0	GGGI	undefined	TLR4	undefined	17	7308867	7308315	GO:0008372	cellular_component unknown	GO:0005554	molecular_function unknown	GO:0000004	biological process unknown
603472805F1	BU477689	UMIST	BU477689	Gga.4852	TC187766	1485	0	GGGI	similar to UP|Q8IUI8 (Q8IUI8) Cytokine receptor-like factor 3, partial (97%)	Q9UNI3 (Q9UNI3) Cytokine receptor-like molecule 9	CRLF3	18	6417518	6417294	GO:0008372	cellular_component unknown	GO:0004872	receptor activity	GO:0000004	biological process unknown
603475588F1	BU355757	UMIST	BU355757	Gga.22901	TC209942	1513	0	GGGI	Gallus gallus finished cDNA, clone ChEST322j12	O43663 (O43663) Protein regulating cytokinesis 1 (Protein regula...	undefined	6	31164679	31165025	GO:0005634;GO:0005876	nucleus;spindle microtubule	GO:0005554	molecular_function unknown	GO:0000022;GO:0000910	mitotic spindle elongation;cytokinesis
603478533F1	BU359209	UMIST	BU359209	Gga.26442	BU359209	932	0	GGGI	undefined	CHIR-A	undefined	Un	142155757	142156035	GO:0008372	cellular_component unknown	GO:0005554	molecular_function unknown	GO:0000004	biological process unknown
603486811F1	BU319434	UMIST	BU319434	Gga.801	TC196438	987	0	GGGI	UP|INF1_CHICK (P42165) Interferon type A1/A2 precursor, complete	IFN alpha	undefined	Un	122774736	122774102	GO:0008372	cellular_component unknown	GO:0005554	molecular_function unknown	GO:0000004	biological process unknown
603490820F1	BU324362	UMIST	BU324362	Gga.22639	TC216166	1257	0	GGGI	weakly similar to UP|IL4R_HUMAN (P24394) Interleukin-4 receptor alpha chain precursor (IL-4R-alpha) (CD124 antigen) [Contains: Soluble interleukin-4 receptor alpha chain (sIL4Ralpha/prot) (IL-4-binding protein) (IL4-BP)], partial (4%)	Q8MIR9 (Q8MIR9) Interleukin-4 receptor alpha-chain	IL4R	14	9320361	9320661	GO:0005887	integral to plasma membrane	GO:0004872;GO:0004896;GO:0004913;GO:0005057	receptor activity;hematopoietin/interferon-class (D200-domain) cytokine receptor activity;interleukin-4 receptor activity;receptor signaling protein activity	GO:0006955;GO:0007165	immune response;signal transduction
603492126F1	BU326390	UMIST	BU326390	Gga.16094	TC194408	1499	0	GGGI	homologue to UP|SOC4_HUMAN (Q8WXH5) Suppressor of cytokine signaling 4 (Suppressor of cytokine signaling 7) (SOCS-7), partial (72%)	Q7TSK1 (Q7TSK1) Suppressor of cytokine signaling 5	undefined	5	53030889	53030134	GO:0005737	cytoplasm	GO:0019210	kinase inhibitor activity	GO:0001558;GO:0007165;GO:0007242;GO:0007259;GO:0009968;GO:0016049;GO:0019221;GO:0045627;GO:0045629	regulation of cell growth;signal transduction;intracellular signaling cascade;JAK-STAT cascade;negative regulation of signal transduction;cell growth;cytokine and chemokine mediated signaling pathway;positive regulation of T-helper 1 cell differentiation;negative regulation of T-helper 2 cell differentiation
603500540F1	BU333004	UMIST	BU333004	Gga.22903	TC207223	1322	0	GGGI	UP|Q9I8T6 (Q9I8T6) Bone morphogenetic protein 7 (Fragment), complete	Q9I8T6 (Q9I8T6) Bone morphogenetic protein 7 (Fragment)	BMP5	20	11237179	11237377	GO:0008372	cellular_component unknown	GO:0005125;GO:0008083	cytokine activity;growth factor activity	GO:0001501;GO:0040007	skeletal development;growth
603508559F1	BU267610	UMIST	BU267610	Gga.25254	TC196981	1602	0	GGGI	weakly similar to UP|CKR6_HUMAN (P51684) C-C chemokine receptor type 6 (C-C CKR-6) (CC-CKR-6) (CCR-6) (LARC receptor) (GPR-CY4) (GPRCY4) (Chemokine receptor-like 3) (CKR-L3) (DRY6), partial (73%)	Q9R1V0 (Q9R1V0) CC Chemokine LARC specific receptor	undefined	3	38591065	38590227	GO:0005886;GO:0005887	plasma membrane;integral to plasma membrane	GO:0001584;GO:0004872;GO:0004950;GO:0016493	rhodopsin-like receptor activity;receptor activity;chemokine receptor activity;C-C chemokine receptor activity	GO:0006928;GO:0006935;GO:0006955;GO:0006959;GO:0006968;GO:0007165;GO:0007186;GO:0007204;GO:0019735	cell motility;chemotaxis;immune response;humoral immune response;cellular defense response;signal transduction;G-protein coupled receptor protein signaling pathway;positive regulation of cytosolic calcium ion concentration;antimicrobial humoral response (sensu Vertebrata)
603508766F1	BU271029	UMIST	BU271029	Gga.17593	TC210694	1019	0	GGGI	UP|Q9I8D2 (Q9I8D2) Interleukin 18, partial (78%)	Q9I8D2 (Q9I8D2) Interleukin 18	IL18	24	5808219	5808548	GO:0005576	extracellular region	GO:0004871;GO:0005149	signal transducer activity;interleukin-1 receptor binding	GO:0001525;GO:0006955;GO:0007267;GO:0008625;GO:0030155;GO:0030431;GO:0042033;GO:0042092;GO:0042094;GO:0042095;GO:0042104;GO:0042231;GO:0042253	angiogenesis;immune response;cell-cell signaling;induction of apoptosis via death domain receptors;regulation of cell adhesion;sleep;chemokine biosynthesis;T-helper 2 type immune response;interleukin-2 biosynthesis;interferon-gamma biosynthesis;positive regulation of activated T-cell proliferation;interleukin-13 biosynthesis;granulocyte macrophage colony-stimulating factor biosynthesis
603519773F1	BU341330	UMIST	BU341330	NA	BU341330	1451	0	GGGI	undefined	IL-13R2	undefined	4	2655358	2656155	GO:0008372	cellular_component unknown	GO:0005554	molecular_function unknown	GO:0000004	biological process unknown
603530236F1	BU351257	UMIST	BU351257	Gga.30787	TC217333	1392	0	GGGI	homologue to UP|BM3B_RAT (P55108) Bone morphogenetic protein 3b precursor (BMP-3b) (Growth/differentiation factor 10) (GDF-10) (Bone inducing protein) (BIP), partial (20%)	Q8N6T2 (Q8N6T2) GDF10 protein	undefined	6	17188999	17188356	GO:0008372	cellular_component unknown	GO:0005554	molecular_function unknown	GO:0000004	biological process unknown
603534015F1	BU398190	UMIST	BU398190	Gga.5128	TC212843	1453	0	GGGI	UP|Q8QG55 (Q8QG55) Chemokine ah189 (Maacrophage inflammatory protein 3alpha), complete	Q8QG55 (Q8QG55) Chemokine ah189 (Maacrophage inflammatory protei...	CCL20	9	4120258	4119799	GO:0005615	extracellular space	GO:0008009	chemokine activity	GO:0006935;GO:0006954;GO:0007165;GO:0007267;GO:0019735	chemotaxis;inflammatory response;signal transduction;cell-cell signaling;antimicrobial humoral response (sensu Vertebrata)
603534566F1	BU397023	UMIST	BU397023	Gga.3033	TC215255	1287	0	GGGI	Gallus gallus finished cDNA, clone ChEST162b18	SCYA13	undefined	19	4491791	4492285	GO:0005576;GO:0005615;GO:0005625;GO:0016020	extracellular region;extracellular space;soluble fraction;membrane	GO:0004871;GO:0004950;GO:0005102;GO:0005125;GO:0008009;GO:0008201	signal transducer activity;chemokine receptor activity;receptor binding;cytokine activity;chemokine activity;heparin binding	GO:0006816;GO:0006874;GO:0006887;GO:0006928;GO:0006935;GO:0006954;GO:0006955;GO:0007010;GO:0007165;GO:0007186;GO:0007267;GO:0008285;GO:0009615;GO:0019735;GO:0045069	calcium ion transport;calcium ion homeostasis;exocytosis;cell motility;chemotaxis;inflammatory response;immune response;cytoskeleton organization and biogenesis;signal transduction;G-protein coupled receptor protein signaling pathway;cell-cell signaling;negative regulation of cell proliferation;response to virus;antimicrobial humoral response (sensu Vertebrata);regulation of viral genome replicat…
603534767F1	BU398082	UMIST	BU398082	Gga.10749	TC186757	1092	0	GGGI	Gallus gallus finished cDNA, clone ChEST494f18	Q96BB9 (Q96BB9) IGHM protein	undefined	Un	98789543	98789220	GO:0005576	extracellular region	GO:0003823	antigen binding	GO:0006955	immune response
603535227F1	BU398104	UMIST	BU398104	Gga.3027	BU398104	1592	0	GGGI	undefined	CD154	undefined	4	4154618	4155091	GO:0005625;GO:0005887	soluble fraction;integral to plasma membrane	GO:0005164;GO:0005174	tumor necrosis factor receptor binding;CD40 receptor binding	GO:0006916;GO:0006954;GO:0007159;GO:0007165;GO:0030168;GO:0042100;GO:0045190	anti-apoptosis;inflammatory response;leukocyte cell adhesion;signal transduction;platelet activation;B-cell proliferation;isotype switching
603539011F1	BU309556	UMIST	BU309556	Gga.6612	TC187652	1023	0	GGGI	similar to UP|ADM2_RAT (P61312) Adrenomedullin 2 precursor (Intermedin) [Contains: Adrenomedullin 2 (Intermedin-long) (IMDL); Intermedin-short (IMDS)], partial (12%)	NKL	undefined	Un	112264779	112264640	GO:0008372	cellular_component unknown	GO:0005554	molecular_function unknown	GO:0000004	biological process unknown
603543789F1	BU311037	UMIST	BU311037	Gga.13583	TC201029	1352	0	GGGI	weakly similar to GB|AAB18646.1|1666501|MAU42430 CD36 {Mesocricetus auratus;} , partial (31%)	Q6IMX5 (Q6IMX5) Hypothetical protein	CD36	1	12505182	12505419	GO:0005624;GO:0005887	membrane fraction;integral to plasma membrane	GO:0004872;GO:0005515	receptor activity;protein binding	GO:0006629;GO:0006631;GO:0006810;GO:0007155;GO:0007596	lipid metabolism;fatty acid metabolism;transport;cell adhesion;blood coagulation
603568552F1	BU383423	UMIST	BU383423	Gga.4418	TC209944	1362	0	GGGI	UP|IRF8_CHICK (Q90871) Interferon regulatory factor 8 (IRF-8) (Interferon consensus sequence binding protein) (ICSBP), complete	Q98TX6 (Q98TX6) Interferon regulatory factor 4 deltaE6	undefined	11	17986569	17986870	GO:0005634	nucleus	GO:0003705	RNA polymerase II transcription factor activity, enhancer binding	GO:0000122;GO:0006355;GO:0006955	negative regulation of transcription from RNA polymerase II promoter;regulation of transcription, DNA-dependent;immune response
603588755F1	BU374739	UMIST	BU374739	Gga.98	TC216531	1645	0	GGGI	UP|TL21_CHICK (Q9DD78) Toll-like receptor 2 type 1 precursor, complete	Q6T752 (Q6T752) Toll-like receptor 2	undefined	4	20630723	20631591	GO:0008372	cellular_component unknown	GO:0005554	molecular_function unknown	GO:0000004	biological process unknown
603591538F1	BU241765	UMIST	BU241765	Gga.12516	TC219484	1298	0	GGGI	Gallus gallus finished cDNA, clone ChEST691m10	Q96SH7 (Q96SH7) BA204P2.1.3 (Interleukin 20 receptor alpha, isof...	IL20RA	3	53798714	53798918	GO:0016020;GO:0016021	membrane;integral to membrane	GO:0004872;GO:0004896	receptor activity;hematopoietin/interferon-class (D200-domain) cytokine receptor activity	GO:0007596	blood coagulation
603603708F1	BU291084	UMIST	BU291084	Gga.14433	TC218809	1229	0	GGGI	undefined	Q70M90 (Q70M90) Interleukin-12 beta chain precursor		Un	140927588	140926971	GO:0008372	cellular_component unknown	GO:0005554	molecular_function unknown	GO:0000004	biological process unknown
603603829F1	BU293198	UMIST	BU293198	Gga.27056	TC187629	1049	0	GGGI	similar to UP|BM8A_MOUSE (P34821) Bone morphogenetic protein 8A precursor (BMP-8A) (Osteogenic protein 2) (OP-2), partial (42%)	Q7Z5Y6 (Q7Z5Y6) Bone morphogenetic protein 8A	undefined	Un	127474355	127474108	GO:0008372	cellular_component unknown	GO:0005554	molecular_function unknown	GO:0000004	biological process unknown
603604307F1	BU287807	UMIST	BU287807	Gga.3319	BU413240	821	0	GGGI	undefined	Q8BRW3 (Q8BRW3) Mus musculus adult male aorta and vein cDNA, RIK...	BMP6	2	64122428	64122126	GO:0008372	cellular_component unknown	GO:0005125;GO:0008083	cytokine activity;growth factor activity	GO:0001501;GO:0040007	skeletal development;growth
603606133F1	BU294744	UMIST	BU294744	Gga.7296	TC213163	1092	0	GGGI	UP|Q5RL90 (Q5RL90) IFNGR2, complete	Q8C352 (Q8C352) Mus musculus 0 day neonate lung cDNA, RIKEN full...	IFNGR2	1	99033606	99033833	GO:0005887	integral to plasma membrane	GO:0004872;GO:0004896;GO:0004906	receptor activity;hematopoietin/interferon-class (D200-domain) cytokine receptor activity;interferon-gamma receptor activity	GO:0007166;GO:0009615;GO:0009618	cell surface receptor linked signal transduction;response to virus;response to pathogenic bacteria
603668434F1	BU416108	UMIST	BU416108	Gga.12600	TC195589	1384	0	GGGI	Gallus gallus finished cDNA, clone ChEST608d9	Q6P3T5 (Q6P3T5) Complement component 7	C7	Z	6043635	6043780	GO:0005579;GO:0016021	membrane attack complex;integral to membrane	GO:0005554	molecular_function unknown	GO:0006957;GO:0006958;GO:0009618;GO:0019835	complement activation, alternative pathway;complement activation, classical pathway;response to pathogenic bacteria;cytolysis
603732809F1	BU298074	UMIST	BU298074	Gga.2865	TC188756	1394	0	GGGI	homologue to UP|Q5ZFP4 (Q5ZFP4) Transporter associated with antigen processing 2 (Fragment), complete	Q76LI8 (Q76LI8) Transporter associated with antigen processing	undefined	#N/A	#N/A	#N/A	GO:0016020;GO:0016021	membrane;integral to membrane	GO:0000166;GO:0005524;GO:0042626	nucleotide binding;ATP binding;ATPase activity, coupled to transmembrane movement of substances	GO:0006810	transport
603733847F1	BU300469	UMIST	BU300469	Gga.542	TC192140	1423	0	GGGI	UP|O57411 (O57411) Lymphotactin precursor, complete	O57411 (O57411) Lymphotactin precursor	XCL1	1	78086098	78086611	GO:0005576	extracellular region	GO:0008009	chemokine activity	GO:0006874;GO:0006935;GO:0006955;GO:0007165;GO:0007267;GO:0019735	calcium ion homeostasis;chemotaxis;immune response;signal transduction;cell-cell signaling;antimicrobial humoral response (sensu Vertebrata)
603735023F1	BU295434	UMIST	BU295434	NA	AI980928	946	0	GGGI	undefined	Q91WX0 (Q91WX0) Complement factor H-related protein	CFH	8	2600450	2600266	GO:0005615	extracellular space	GO:0005554	molecular_function unknown	GO:0006957	complement activation, alternative pathway
603737578F1	BU300974	UMIST	BU300974	Gga.100	TC214433	1275	0	GGGI	homologue to UP|Q9DGH8 (Q9DGH8) Fas antigen (Fragment), complete	Q9DGH8 (Q9DGH8) Fas antigen (Fragment)	undefined	6	18420704	18420874	GO:0005625;GO:0005829;GO:0016020;GO:0016021	soluble fraction;cytosol;membrane;integral to membrane	GO:0004888;GO:0005515	transmembrane receptor activity;protein binding	GO:0006461;GO:0006915;GO:0006916;GO:0006917;GO:0006955;GO:0007165;GO:0042981	protein complex assembly;apoptosis;anti-apoptosis;induction of apoptosis;immune response;signal transduction;regulation of apoptosis
603741256F1	BU300398	UMIST	BU300398	Gga.13143	TC219973	720	0	GGGI	UP|Q6Q247 (Q6Q247) Growth differentiation factor 9, complete	Q6Q247 (Q6Q247) Growth differentiation factor 9	GDF9	13	16093191	16093798	GO:0005576	extracellular region	GO:0005125;GO:0008083	cytokine activity;growth factor activity	GO:0007179;GO:0007292	transforming growth factor beta receptor signaling pathway;female gamete generation
603742061F1	BU299262	UMIST	BU299262	Gga.4409	TC207925	1227	0	GGGI	homologue to UP|SY04_CHICK (Q90826) Small inducible cytokine A4 homolog precursor (Macrophage inflammatory protein 1-beta homolog), complete	Q9PWA6 (Q9PWA6) Chemokine	CCL3L1	19	251818	251423	GO:0005576	extracellular region	GO:0008009	chemokine activity	GO:0006935;GO:0006954;GO:0008285	chemotaxis;inflammatory response;negative regulation of cell proliferation
603745662F1	BU253134	UMIST	BU253134	Gga.3572	TC209479	1457	0	GGGI	UP|Q9W6S4 (Q9W6S4) CD44-like protein, complete	Q9W6S4 (Q9W6S4) CD44-like protein	CD44	5	15994327	15994918	GO:0005887;GO:0016020;GO:0016021	integral to plasma membrane;membrane;integral to membrane	GO:0004872;GO:0005515;GO:0005518;GO:0005540	receptor activity;protein binding;collagen binding;hyaluronic acid binding	GO:0007155;GO:0007160;GO:0016337	cell adhesion;cell-matrix adhesion;cell-cell adhesion
603758578F1	BU215243	UMIST	BU215243	Gga.2	TC198182	1463	0	GGGI	UP|TGF1_CHICK (P09531) Transforming growth factor beta 1 precursor (TGF-beta 1) (TGF-beta 4) (Fragment), complete	Q9TUM8 (Q9TUM8) Transforming growth factor beta 1	undefined	#N/A	#N/A	#N/A	GO:0008372	cellular_component unknown	GO:0005554	molecular_function unknown	GO:0030198	extracellular matrix organization and biogenesis
603758706F1	BU218362	UMIST	BU218362	Gga.12841	TC213412	1332	0	GGGI	Gallus gallus finished cDNA, clone ChEST673l1	Q8QUK7 (Q8QUK7) ORF103R	undefined	1	45964241	45964916	GO:0008372	cellular_component unknown	GO:0005554	molecular_function unknown	GO:0000004	biological process unknown
603760940F1	BU471724	UMIST	BU471724	Gga.29897	TC191380	1390	0	GGGI	UP|Q5WA51 (Q5WA51) Toll-like receptor 1, complete	Q6UXL3 (Q6UXL3) TLR10	TLR6	Un	139696656	139695933	GO:0005887;GO:0045335	integral to plasma membrane;phagocytic vesicle	GO:0004888;GO:0008034	transmembrane receptor activity;lipoprotein binding	GO:0007165;GO:0007250;GO:0009598;GO:0042088;GO:0042116;GO:0042742;GO:0045084;GO:0045410	signal transduction;activation of NF-kappaB-inducing kinase;detection of pathogenic bacteria;T-helper 1 type immune response;macrophage activation;defense response to bacteria;positive regulation of interleukin-12 biosynthesis;positive regulation of interleukin-6 biosynthesis
603761859F1	BU474924	UMIST	BU474924	Gga.24295	TC200426	1604	0	GGGI	homologue to UP|Q6X0L0 (Q6X0L0) IL-12p35 subunit, partial (44%)	Q6X0L0 (Q6X0L0) IL-12p35 subunit	IL12A	9	21723423	21723215	GO:0005615	extracellular space	GO:0004871;GO:0005125;GO:0005143	signal transducer activity;cytokine activity;interleukin-12 receptor binding	GO:0006955;GO:0008283;GO:0019735	immune response;cell proliferation;antimicrobial humoral response (sensu Vertebrata)
603764351F1	BU444213	UMIST	BU444213	Gga.13337	TC195460	1193	0	GGGI	Gallus gallus finished cDNA, clone ChEST226l15	Q8BMP4 (Q8BMP4) Mus musculus adult male pituitary gland cDNA, RI...	GPR30	14	4560955	4560349	GO:0005887	integral to plasma membrane	GO:0001584;GO:0045028	rhodopsin-like receptor activity;purinergic nucleotide receptor activity, G-protein coupled	GO:0007186	G-protein coupled receptor protein signaling pathway
603766180F1	BU444142	UMIST	BU444142	Gga.916	TC195766	1128	0	GGGI	UP|ING_CHICK (P49708) Interferon gamma precursor (IFN-gamma), complete	IFN gamma	undefined	1	31965099	31964483	GO:0005576	extracellular region	GO:0005125;GO:0005133	cytokine activity;interferon-gamma receptor binding	GO:0001558;GO:0006928;GO:0006955;GO:0007166;GO:0007267	regulation of cell growth;cell motility;immune response;cell surface receptor linked signal transduction;cell-cell signaling
603767294F1	BU446679	UMIST	BU446679	Gga.10545	TC205103	1374	0	GGGI	Gallus gallus finished cDNA, clone ChEST695k23	Q91976 (Q91976) Protein tyrosine phosphatase lamda precursor (Pr...	PTPRC	8	2016755	2016280	GO:0005887	integral to plasma membrane	GO:0005001;GO:0016787	transmembrane receptor protein tyrosine phosphatase activity;hydrolase activity	GO:0006470;GO:0007166	protein amino acid dephosphorylation;cell surface receptor linked signal transduction
603771889F1	BU457418	UMIST	BU457418	Gga.11593	TC211721	1277	0	GGGI	Gallus gallus finished cDNA, clone ChEST705a17	O88324 (O88324) CD83 antigen (Mus musculus adult male tongue cDN...	undefined	2	60450865	60451078	GO:0005887	integral to plasma membrane	GO:0005554	molecular_function unknown	GO:0006952;GO:0006959;GO:0007165	defense response;humoral immune response;signal transduction
603773283F1	BU459791	UMIST	BU459791	Gga.11969	TC193857	1300	0	GGGI	Gallus gallus finished cDNA, clone ChEST657d11	Q6P536 (Q6P536) Hypothetical protein (Fragment)	undefined	4	79195938	79195649	GO:0005615;GO:0005625	extracellular space;soluble fraction	GO:0005102	receptor binding	GO:0007165	signal transduction
603775783F1	BU457953	UMIST	BU457953	Gga.131	TC195106	1294	0	GGGI	UP|Q8JFB6 (Q8JFB6) Mx, complete	Q8JIF7 (Q8JIF7) Mx	MX1	1	102640671	102641134	GO:0005737	cytoplasm	GO:0003924;GO:0005525	GTPase activity;GTP binding	GO:0006917;GO:0006955;GO:0007165	induction of apoptosis;immune response;signal transduction
603775823F1	BU458566	UMIST	BU458566	Gga.560	BU458566	1522	0	GGGI	undefined	Q98SP0 (Q98SP0) Myostatin	GDF8	7	174667	174117	GO:0008372	cellular_component unknown	GO:0005125;GO:0008083	cytokine activity;growth factor activity	GO:0007179;GO:0007517;GO:0040007	transforming growth factor beta receptor signaling pathway;muscle development;growth
603781018F1	BU242827	UMIST	BU242827	Gga.22930	TC199064	1330	0	GGGI	similar to GB|AAK26117.1|13435022|AF355152 toll-like receptor 3 {Mus musculus;} , partial (21%)	Q7TNI8 (Q7TNI8) Toll-like receptor 3	TLR3	4	61827983	61828296	GO:0005887	integral to plasma membrane	GO:0003725;GO:0004888	double-stranded RNA binding;transmembrane receptor activity	GO:0006954;GO:0006972;GO:0007165;GO:0007250;GO:0009597;GO:0042742;GO:0045359;GO:0045671	inflammatory response;hyperosmotic response;signal transduction;activation of NF-kappaB-inducing kinase;detection of virus;defense response to bacteria;positive regulation of interferon-beta biosynthesis;negative regulation of osteoclast differentiation
603782386F1	BU242118	UMIST	BU242118	Gga.27731	TC219592	1269	0	GGGI	similar to UP|CO8A_RABIT (P98136) Complement component C8 alpha chain precursor, partial (15%)	Q8CHJ9 (Q8CHJ9) Complement component 8 alpha subunit	C8A	8	26070516	26070741	GO:0005579;GO:0005615;GO:0016021	membrane attack complex;extracellular space;integral to membrane	GO:0005554	molecular_function unknown	GO:0006955;GO:0006957;GO:0006958;GO:0009618;GO:0019835	immune response;complement activation, alternative pathway;complement activation, classical pathway;response to pathogenic bacteria;cytolysis
603783234F1	BU243612	UMIST	BU243612	Gga.3151	TC212770	1130	0	GGGI	UP|Q9YHV9 (Q9YHV9) Interferon alpha/beta receptor 2, complete	Q9PVK0 (Q9PVK0) Interferon alpha/beta receptor 2	IFNAR2	1	98977673	98977845	GO:0005576;GO:0005887	extracellular region;integral to plasma membrane	GO:0004872;GO:0004896;GO:0004905	receptor activity;hematopoietin/interferon-class (D200-domain) cytokine receptor activity;interferon-alpha/beta receptor activity	GO:0007166;GO:0007259;GO:0009615	cell surface receptor linked signal transduction;JAK-STAT cascade;response to virus
603783352F1	BU243877	UMIST	BU243877	Gga.2826	TC208651	1356	0	GGGI	similar to UP|Q6DCP2 (Q6DCP2) LOC398555 protein, partial (61%)	Q7SY95 (Q7SY95) Cd63-prov protein	undefined	#N/A	#N/A	#N/A	GO:0005765;GO:0005886;GO:0005887	lysosomal membrane;plasma membrane;integral to plasma membrane	GO:0005554	molecular_function unknown	GO:0000004	biological process unknown
603802765F1	BU394767	UMIST	BU394767	Gga.9133	TC190630	1223	0	GGGI	homologue to UP|Q8QG56 (Q8QG56) Chemokine ah221, partial (68%)	Q8QG56 (Q8QG56) Chemokine ah221	PHF7	19	4506914	4506447	GO:0000151	ubiquitin ligase complex	GO:0003677;GO:0004842;GO:0008270	DNA binding;ubiquitin-protein ligase activity;zinc ion binding	GO:0006355;GO:0016567	regulation of transcription, DNA-dependent;protein ubiquitination
603811612F1	BU376477	UMIST	BU376477	Gga.16663	TC189914	815	0	GGGI	Gallus gallus finished cDNA, clone ChEST493h1	Q6U2E9 (Q6U2E9) C4B1	undefined	Un	162452589	162452498	GO:0008372	cellular_component unknown	GO:0005554	molecular_function unknown	GO:0000004	biological process unknown
603812446F1	BU376898	UMIST	BU376898	Gga.25978	TC200145	1503	0	GGGI	similar to PIR|S18827|S18827 Flt3 protein - mouse {Mus musculus;} , partial (8%)	Q60515 (Q60515) Receptor tyrosine kinase (Fragment)	FLT3	1	168072897	168073506	GO:0005887	integral to plasma membrane	GO:0004872;GO:0005021;GO:0005524;GO:0016740	receptor activity;vascular endothelial growth factor receptor activity;ATP binding;transferase activity	GO:0006468;GO:0007169;GO:0008284	protein amino acid phosphorylation;transmembrane receptor protein tyrosine kinase signaling pathway;positive regulation of cell proliferation
603819479F1	BU268132	UMIST	BU268132	Gga.8818	TC189899	1271	0	GGGI	Gallus gallus finished cDNA, clone ChEST559i23	Q29530 (Q29530) Complement receptor 1 (Fragment)	undefined	26	1240706	1240891	GO:0005886;GO:0009897;GO:0016021	plasma membrane;external side of plasma membrane;integral to membrane	GO:0004872;GO:0004875;GO:0004888;GO:0005509;GO:0005515	receptor activity;complement receptor activity;transmembrane receptor activity;calcium ion binding;protein binding	GO:0006955;GO:0006958;GO:0042113	immune response;complement activation, classical pathway;B-cell activation
603949695F1	BU204148	UMIST	BU204148	NA	TC223042	1269	0	GGGI	weakly similar to UP|C3X1_RAT (P35411) CX3C chemokine receptor 1 (C-X3-C CKR-1) (CX3CR1) (Fractalkine receptor) (GPR13) (RBS11), partial (66%)	Q8BR50 (Q8BR50) Mus musculus adult male corpora quadrigemina cDN...	CX3CR1	2	43489027	43489546	GO:0005887	integral to plasma membrane	GO:0001584;GO:0004950;GO:0015026	rhodopsin-like receptor activity;chemokine receptor activity;coreceptor activity	GO:0006935;GO:0006968;GO:0007155;GO:0007186	chemotaxis;cellular defense response;cell adhesion;G-protein coupled receptor protein signaling pathway
603953027F1	BU203948	UMIST	BU203948	NA	BU203948	1350	0	GGGI	undefined	Q9MZV2 (Q9MZV2) Natural resistance-associated macrophage protein 2	undefined	Un	137874988	137874837	GO:0008372	cellular_component unknown	GO:0005554	molecular_function unknown	GO:0000004	biological process unknown
603956728F1	BU425800	UMIST	BU425800	Gga.27056	TC187629	1144	0	GGGI	similar to UP|BM8A_MOUSE (P34821) Bone morphogenetic protein 8A precursor (BMP-8A) (Osteogenic protein 2) (OP-2), partial (42%)	Q7Z5Y6 (Q7Z5Y6) Bone morphogenetic protein 8A	undefined	Un	127474091	127474355	GO:0005634	nucleus	GO:0003676;GO:0003723;GO:0003755;GO:0016018;GO:0016853	nucleic acid binding;RNA binding;peptidyl-prolyl cis-trans isomerase activity;cyclosporin A binding;isomerase activity	GO:0006457	protein folding
603960463F1	BU418343	UMIST	BU418343	Gga.791	TC188846	1407	0	GGGI	UP|IRF1_CHICK (Q90876) Interferon regulatory factor 1 (IRF-1), complete	Q78AV2 (Q78AV2) Interferon regulatory factor-1	IRF1	Un	38297476	38297296	GO:0005634	nucleus	GO:0003700	transcription factor activity	GO:0006355;GO:0006366;GO:0006955;GO:0045786	regulation of transcription, DNA-dependent;transcription from RNA polymerase II promoter;immune response;negative regulation of cell cycle
604141521F1	BU438017	UMIST	BU438017	Gga.3585	TC188157	1136	0	GGGI	UP|Q90ZI2 (Q90ZI2) GCN5, complete	Q76BK2 (Q76BK2) Macrophage migration inhibitory factor	MIF	15	8037642	8037895	GO:0005576	extracellular region	GO:0005125;GO:0005515;GO:0016853;GO:0050178	cytokine activity;protein binding;isomerase activity;phenylpyruvate tautomerase activity	GO:0001516;GO:0006954;GO:0007166;GO:0008283;GO:0043030;GO:0043066	prostaglandin biosynthesis;inflammatory response;cell surface receptor linked signal transduction;cell proliferation;regulation of macrophage activation;negative regulation of apoptosis
604146465F1	BU438609	UMIST	BU438609	Gga.3363	BU463707	920	0	GGGI	undefined	Q9N137 (Q9N137) Interferon regulatory factor 2	IRF2	4	40172509	40172730	GO:0005634	nucleus	GO:0003700;GO:0003702	transcription factor activity;RNA polymerase II transcription factor activity	GO:0000122;GO:0006355;GO:0006955;GO:0008283	negative regulation of transcription from RNA polymerase II promoter;regulation of transcription, DNA-dependent;immune response;cell proliferation
604156553F1	BU210183	UMIST	BU210183	Gga.9509	TC199514	1112	0	GGGI	UP|Q70GM8 (Q70GM8) Bone morphogenetic protein-10 (Fragment), complete	Q70GM8 (Q70GM8) Bone morphogenetic protein-10 (Fragment)	BMP10	22	277460	278043	GO:0005576	extracellular region	GO:0005125;GO:0008083	cytokine activity;growth factor activity	GO:0007267;GO:0009790;GO:0010002;GO:0035050;GO:0040007;GO:0042127	cell-cell signaling;embryonic development;cardioblast differentiation;embryonic heart tube development;growth;regulation of cell proliferation
604157079F1	BU210048	UMIST	BU210048	Gga.15811	TC190302	912	0	GGGI	homologue to UP|Q6V3W7 (Q6V3W7) Cytokine-like nuclear factor n-pac-like protein (3-hydroxyisobutyrate dehydrogenase-like protein HIBDL), complete	Q6V3W7 (Q6V3W7) Cytokine-like nuclear factor n-pac-like protein ...	undefined	Un	38931775	38931943	GO:0008372	cellular_component unknown	GO:0004616	phosphogluconate dehydrogenase (decarboxylating) activity	GO:0006098	pentose-phosphate shunt
6E4_B01_009.AB1	6E4_B01_009.AB1	Roslin	AM072242	Gga.5232	TC209912	954	0	GGGI	homologue to UP|Q5T064 (Q5T064) OTTHUMP00000016891, partial (55%)	#N/A		3	69859840	69860065	GO:0008372	cellular_component unknown	GO:0005554	molecular_function unknown	GO:0000004	biological process unknown
6H22	6H22_B04_029	Roslin	AM072244	Gga.9725	TC194200	1384	0	GGGI	undefined	Q8BM09 (Q8BM09) Mus musculus 16 days neonate thymus cDNA, RIKEN ...		17	139233	139943	GO:0008372	cellular_component unknown	GO:0005554	molecular_function unknown	GO:0000004	biological process unknown
6O4_B10_077	6O4_B10_077	Roslin	AM072251	Gga.4374	NP344476	946	0	GGGI	GB|AF320332.1|AAK08199.1 interferon regulatory factor 4 deltaE6 [Gallus gallus]	No hit	IRF4	2	66232302	66232969	GO:0005634	nucleus	GO:0003700;GO:0003702;GO:0008134;GO:0016563	transcription factor activity;RNA polymerase II transcription factor activity;transcription factor binding;transcriptional activator activity	GO:0006355;GO:0042110;GO:0045082;GO:0045086;GO:0045368;GO:0045404;GO:0045622;GO:0045941	regulation of transcription, DNA-dependent;T-cell activation;positive regulation of interleukin-10 biosynthesis;positive regulation of interleukin-2 biosynthesis;positive regulation of interleukin-13 biosynthesis;positive regulation of interleukin-4 biosynthesis;regulation of T-helper cell differentiation;positive regulation of transcription
7H18	7H18_B12_093	Roslin	AM072256	NA	TC194904	155	2e-39	GGGI	undefined	No hit		13	13147028	13147171	GO:0008372	cellular_component unknown	GO:0005554	molecular_function unknown	GO:0000004	biological process unknown
7H24	7H24_B11_089.AB1	Roslin	AM072257	Gga.17469	TC192123	1090	0	GGGI	undefined	Q76F78 (Q76F78) Rad17		Z	28424699	28424328	GO:0008372	cellular_component unknown	GO:0005554	molecular_function unknown	GO:0000004	biological process unknown
7I24	7I24_C01_002	Roslin	AM072259	Gga.4793	TC186952	1304	0	GGGI	undefined	Q7ZXQ1 (Q7ZXQ1) MGC52743 protein		4	305619	305809	GO:0008372	cellular_component unknown	GO:0005554	molecular_function unknown	GO:0000004	biological process unknown
7L22	7L22_C02_006	Roslin	AM072260	NA	TC207770	920	0	GGGI	undefined	Q8JFP1 (Q8JFP1) Translational eukaryotic inititation factor 4AII		9	15487354	15487522	GO:0008372	cellular_component unknown	GO:0005554	molecular_function unknown	GO:0000004	biological process unknown
7O13	7O13_B07_057	Roslin	AM072263	Gga.29982	CD735700	515	1e-149	GGGI	undefined	No hit		26	2313960	2313801	GO:0008372	cellular_component unknown	GO:0005554	molecular_function unknown	GO:0000004	biological process unknown
8C03	8C3_B12_093	Roslin	AM072269	Gga.8846	TC208909	1354	0	GGGI	undefined	Gallus gallus similar to UDP-glucose dehydrogenase		Un	81088565	81088432	GO:0008372	cellular_component unknown	GO:0005554	molecular_function unknown	GO:0000004	biological process unknown
8E2_C08_054	8E2_C08_054	Roslin	AM072270	Gga.7797	TC187395	946	0	GGGI	undefined	#N/A		8	4207160	4207011	GO:0008372	cellular_component unknown	GO:0005554	molecular_function unknown	GO:0000004	biological process unknown
8F02	8F2_C09_066	Roslin	AM072272	NA	TC188151	591	1e-171	GGGI	undefined	(Q9NUC2) DJ657E11.4 (SIMILAR TO 60S ACIDIC RIBOSOMAL		Un	139710599	139710743	GO:0008372	cellular_component unknown	GO:0005554	molecular_function unknown	GO:0000004	biological process unknown
8G02	8G2_C11_082	Roslin	AM072274	NA	TC201401	186	1e-49	GGGI	undefined	No hit		Un	113576552	113576915	GO:0008372	cellular_component unknown	GO:0005554	molecular_function unknown	GO:0000004	biological process unknown
8K13	8K13_C02_006.AB1	Roslin	AM072275	Gga.4605	TC187433	1235	0	GGGI	undefined	O14979 (O14979) JKTBP2 (Heterogeneous nuclear ribonucleoprotein ...		4	46988277	46988450	GO:0008372	cellular_component unknown	GO:0005554	molecular_function unknown	GO:0000004	biological process unknown
8N23	8N23_C04_022	Roslin	AM072277	Gga.17098	TC211666	1376	0	GGGI	undefined	(Q9UJV9) DEAD-BOX PROTEIN ABSTRAKT HOMOLOG		13	9108839	9109600	GO:0008372	cellular_component unknown	GO:0005554	molecular_function unknown	GO:0000004	biological process unknown
9A16	9A16_C08_054	Roslin	AM072280	Gga.28625	TC215624	1017	0	GGGI	undefined	No hit		3	3040482	3041158	GO:0008372	cellular_component unknown	GO:0005554	molecular_function unknown	GO:0000004	biological process unknown
9B18	9B18_C10_070	Roslin	AM072281	NA	TC213623	509	1e-146	GGGI	undefined	Q9HAB6 (Q9HAB6) Hypothetical protein FLJ11848		1	187184310	187184214	GO:0008372	cellular_component unknown	GO:0005554	molecular_function unknown	GO:0000004	biological process unknown
9C18	9C18_C09_066	Roslin	AM072282	Gga.5775	TC187434	731	0	GGGI	undefined	Q6PJZ7 (Q6PJZ7) Heterogeneous nuclear ribonucleoprotein A1, isof...		Un	58045818	58045670	GO:0008372	cellular_component unknown	GO:0005554	molecular_function unknown	GO:0000004	biological process unknown
9C23	9C23_C06_038.AB1	Roslin	AM072283	NA	TC225429	561	1e-162	GGGI	undefined	No hit		1	103116268	103116895	GO:0008372	cellular_component unknown	GO:0005554	molecular_function unknown	GO:0000004	biological process unknown
9H18	9H18_C11_082	Roslin	AM072284	Gga.9185	TC210179	1090	0	GGGI	undefined	No hit		Z	6853185	6853483	GO:0008372	cellular_component unknown	GO:0005554	molecular_function unknown	GO:0000004	biological process unknown
9O17	9O17_C07_050.AB1	Roslin	AM072286	Gga.26547	TC200881	844	0	GGGI	undefined	No hit		3	61233796	61234290	GO:0008372	cellular_component unknown	GO:0005554	molecular_function unknown	GO:0000004	biological process unknown
APVN gene		Intervet	NA	NA						APVN		#N/A	#N/A	#N/A
BET603945302C01	BET603945302.R1	Incyte	AM063044	Gga.12888	TC186290	575	1e-163	GGGI	GB|AAG35710.1|11493928|AF207702 homeodomain-interacting protein kinase 2 {Homo sapiens;} , partial (3%)	Q9QZR4 (Q9QZR4) Nuclear body associated kinase 1b	HIPK1	1	52804125	52803774	GO:0005634	nucleus	GO:0004672;GO:0004674;GO:0004713;GO:0005524;GO:0016301;GO:0016740	protein kinase activity;protein serine/threonine kinase activity;protein-tyrosine kinase activity;ATP binding;kinase activity;transferase activity	GO:0006468	protein amino acid phosphorylation
BET603945303E01	BET603945303.R1	Incyte	AM063045	Gga.22829	TC211290	1340	0	GGGI	similar to UP|PRI1_MOUSE (P20664) DNA primase small subunit (DNA primase 49 kDa subunit) (p49) , partial (81%)	O89045 (O89045) DNA polymerase alpha subunit IV (Primase) (EC 2....	PRIM1	Un	164254759	164254633	GO:0005658	alpha DNA polymerase:primase complex	GO:0003896;GO:0016740	DNA primase activity;transferase activity	GO:0006260;GO:0006269	DNA replication;DNA replication, synthesis of RNA primer
BET603945304G01	BET603945304.R1	Incyte	AM063046	Gga.32145	TC207808	831	0	GGGI	homologue to PIR|A28456|A28456 histone H1.10 - chicken {Gallus gallus;} , complete	Q6Y3R4 (Q6Y3R4) H1 histone	undefined	1	44854400	44855176	GO:0000786;GO:0005634;GO:0005694	nucleosome;nucleus;chromosome	GO:0003677	DNA binding	GO:0006334;GO:0007001	nucleosome assembly;chromosome organization and biogenesis (sensu Eukaryota)
BET603945305I01	BET603945305.R1	Incyte	AM063047	Gga.22434	TC212997	971	0	GGGI	similar to UP|Q6ZQG3 (Q6ZQG3) MKIAA0212 protein (Fragment), partial (84%)	Q6ZQG3 (Q6ZQG3) MKIAA0212 protein (Fragment)	EDEM1	12	18561181	18560939	GO:0005783;GO:0030176	endoplasmic reticulum;integral to endoplasmic reticulum membrane	GO:0004571;GO:0005509;GO:0005515;GO:0005525	mannosyl-oligosaccharide 1,2-alpha-mannosidase activity;calcium ion binding;protein binding;GTP binding	GO:0006487;GO:0006986;GO:0030433	N-linked glycosylation;response to unfolded protein;ER-associated protein catabolism
BET603945307M01	BET603945307.R1	Incyte	AM063049	Gga.16690	TC211030	1390	0	GGGI	Gallus gallus finished cDNA, clone ChEST162k8	No hit	undefined	2	30190847	30191589	GO:0008372	cellular_component unknown	GO:0004871	signal transducer activity		biological_process unknown
BET603945311E03	BET603945311.R1	Incyte	AM063051	Gga.3068	TC188185	1398	0	GGGI	similar to UP|Q5VTK6 (Q5VTK6) Thyroid hormone receptor-associated protein, 150 kDa subunit (TRAP150), partial (94%)	Q8BZN7 (Q8BZN7) Mus musculus adult male diencephalon cDNA, RIKEN...	THRAP3	23	3593517	3594023	GO:0000119;GO:0005634	mediator complex;nucleus	GO:0004872;GO:0005524;GO:0016455;GO:0016563;GO:0030374;GO:0042809;GO:0046966	receptor activity;ATP binding;RNA polymerase II transcription mediator activity;transcriptional activator activity;ligand-dependent nuclear receptor transcription coactivator activity;vitamin D receptor binding;thyroid hormone receptor binding	GO:0006355;GO:0006367;GO:0030521	regulation of transcription, DNA-dependent;transcription initiation from RNA polymerase II promoter;androgen receptor signaling pathway
BET603945313I03	BET603945313.R1	Incyte	AM063053	Gga.20363	TC210662	940	0	GGGI	homologue to GB|AAQ89033.1|37182462|AY358670 FLLL551 {Homo sapiens;} , complete	Q8K2C8 (Q8K2C8) Putative lysophosphatidic acid acyltransferase (...	undefined	Un	790693	790318	GO:0016021	integral to membrane	GO:0008415;GO:0016740	acyltransferase activity;transferase activity	GO:0008152;GO:0008654	metabolism;phospholipid biosynthesis
BET603945314K03	BET603945314.R1	Incyte	AM063054	Gga.19843	TC211693	957	0	GGGI	similar to GB|AAH22119.1|18380998|BC022119 Rab6ip1 protein {Mus musculus;} , partial (46%)	Q6ZUT9 (Q6ZUT9) Hypothetical protein FLJ43333	undefined	1	56198514	56198256	GO:0008372	cellular_component unknown	GO:0003676	nucleic acid binding	GO:0000004	biological process unknown
BET603945316O03	BET603945316.R1	Incyte	AM063055	Gga.10273	TC210831	1217	0	GGGI	homologue to GB|AAH20803.1|18089152|BC020803 developmentally regulated GTP binding protein 1 {Homo sapiens;} , partial (54%)	Q8CHR8 (Q8CHR8) Developmentally regulated GTP binding protein 1	DRG1	15	8935141	8935694	GO:0008372	cellular_component unknown	GO:0005525;GO:0008134	GTP binding;transcription factor binding	GO:0006350;GO:0007275	transcription;development
BET603945317A05	BET603945317.R1	Incyte	AM063056	Gga.14398	TC221670	373	1e-102	GGGI	Gallus gallus finished cDNA, clone ChEST132f15	No hit	undefined	Un	149546939	149547434	GO:0008372	cellular_component unknown	GO:0005554	molecular_function unknown	GO:0000004	biological process unknown
BET603945320G05	BET603945320.R1	Incyte	AM063058	Gga.5726	TC213232	1384	0	GGGI	homologue to UP|Q5VTT7 (Q5VTT7) Expressed in hematopoietic cells, heart, liver (HLL) (OTTHUMP00000060482), partial (91%)	Q8IVV0 (Q8IVV0) HHL protein	RABGAP1	8	7297421	7297634	GO:0005813;GO:0005829;GO:0005875	centrosome;cytosol;microtubule associated complex	GO:0005096;GO:0015631	GTPase activator activity;tubulin binding	GO:0007049	cell cycle
BET603945322K05	BET603945322.R1	Incyte	AM063059	NA	NP1060772	52	2e-07	GGGI	GB|L48885.1|L48885.1 Gallus gallus clone cDNA22AR microsatellite MCW153 sequence	No hit	undefined	#N/A	#N/A	#N/A	GO:0008372	cellular_component unknown	GO:0005554	molecular_function unknown	GO:0000004	biological process unknown
BET603945329I07	BET603945329.R1	Incyte	AM063066	Gga.22345	TC190890	1227	0	GGGI	similar to UP|Q8IY81 (Q8IY81) FtsJ homolog 3, partial (81%)	No hit	undefined	27	201186	201719	GO:0008372	cellular_component unknown	GO:0005554	molecular_function unknown	GO:0000004	biological process unknown
BET603945335E09	BET603945335.R1	Incyte	AM063072	Gga.5286	BU417861	700	0	GGGI	undefined	No hit	undefined	15	9292067	9291346	GO:0005634;GO:0016020	nucleus;membrane	GO:0000155;GO:0005524;GO:0042626	two-component sensor molecule activity;ATP binding;ATPase activity, coupled to transmembrane movement of substances	GO:0006281;GO:0006810;GO:0007059;GO:0007165	DNA repair;transport;chromosome segregation;signal transduction
BET603945336G09	BET603945336.R1	Incyte	AM063073	Gga.3108	TC209243	1473	0	GGGI	homologue to GB|BAA92253.1|7209525|AB038991S5 DRAL/Slim3/FHL2 {Homo sapiens;} , complete	Q8VDP9 (Q8VDP9) Four and a half LIM domains 2	FHL2	1	128257319	128257509	GO:0005634	nucleus	GO:0008270	zinc ion binding	GO:0000004	biological process unknown
BET603945338K09	BET603945338.R1	Incyte	AM063074	Gga.6553	TC192503	948	0	GGGI	Gallus gallus finished cDNA, clone ChEST191e17	Q792Z0 (Q792Z0) Trypsinogen 11	CTSG	Un	126465651	126465198	GO:0005626	insoluble fraction	GO:0004261;GO:0004263;GO:0004295;GO:0016787	cathepsin G activity;chymotrypsin activity;trypsin activity;hydrolase activity	GO:0006508;GO:0006955	proteolysis and peptidolysis;immune response
BET603945340O09	BET603945340.R1	Incyte	AM063076	Gga.9227	TC220738	902	0	GGGI	similar to UP|Q9BSP8 (Q9BSP8) MGC4767 protein (Fragment), partial (39%)	Q9BSP8 (Q9BSP8) MGC4767 protein (Fragment)	undefined	15	9214718	9214509	GO:0008372	cellular_component unknown	GO:0008168;GO:0008757;GO:0016740	methyltransferase activity;S-adenosylmethionine-dependent methyltransferase activity;transferase activity	GO:0009108	coenzyme biosynthesis
BET603945344G11	BET603945344.R1	Incyte	AM063080	Gga.5873	TC208701	924	0	GGGI	Gallus gallus finished cDNA, clone ChEST361h9	Q9D039 (Q9D039) Mus musculus 10 days embryo whole body cDNA, RIK...	undefined	#N/A	#N/A	#N/A	GO:0005869;GO:0005875	dynactin complex;microtubule associated complex	GO:0005198;GO:0005554	structural molecule activity;molecular_function unknown	GO:0000910;GO:0007017;GO:0007067	cytokinesis;microtubule-based process;mitosis
BET603945345I11	BET603945345.R1	Incyte	AM063081	Gga.1016	TC190967	747	0	GGGI	similar to UP|FLT2_RAT (Q9Z2S9) Flotillin-2 (Reggie-1) (REG-1), partial (83%)	Q8CDE0 (Q8CDE0) Mus musculus adult male testis cDNA, RIKEN full-...	FLOT2	Un	73396845	73397279	GO:0005886;GO:0016021;GO:0016600	plasma membrane;integral to membrane;flotillin complex	GO:0005515	protein binding	GO:0007155;GO:0008544	cell adhesion;epidermis development
BET603945347M11	BET603945347.R1	Incyte	AM063083	Gga.14253	TC218454	1344	0	GGGI	Gallus gallus finished cDNA, clone ChEST434m23	Q99N11 (Q99N11) Dual specificity phosphatase TS-DSP2	DUSP22	2	66201658	66200990	GO:0008372	cellular_component unknown	GO:0008138;GO:0016301	protein tyrosine/serine/threonine phosphatase activity;kinase activity	GO:0000188;GO:0006470;GO:0006915;GO:0007275;GO:0008283	inactivation of MAPK;protein amino acid dephosphorylation;apoptosis;development;cell proliferation
BET603945351E13	BET603945351.R1	Incyte	AM063085	NA	BU427632	573	1e-162	GGGI	undefined	No hit	undefined	10	12733986	12733212	GO:0005622	intracellular	GO:0005125;GO:0005515	cytokine activity;protein binding	GO:0030595;GO:0050930	immune cell chemotaxis;induction of positive chemotaxis
BET603945353I13	BET603945353.R1	Incyte	AM063087	Gga.7973	TC212394	1001	0	GGGI	Gallus gallus finished cDNA, clone ChEST261d18	No hit	undefined	1	41430505	41431337	GO:0008372	cellular_component unknown	GO:0005554	molecular_function unknown	GO:0000004	biological process unknown
BET603945355M13	BET603945355.R1	Incyte	AM063089	NA	TC204552	686	0	GGGI	undefined	No hit	undefined	18	6791728	6791391	GO:0008372	cellular_component unknown	GO:0005554	molecular_function unknown	GO:0000004	biological process unknown
BET603945358C15	BET603945358.R1	Incyte	AM063091	Gga.22512	TC190828	1392	0	GGGI	similar to UP|Q6P4Q2 (Q6P4Q2) T-cell leukemia virus enhancer factor, partial (94%)	Q6P4Q2 (Q6P4Q2) T-cell leukemia virus enhancer factor	HTLF	3	8258124	8258679	GO:0005634	nucleus	GO:0003700	transcription factor activity	GO:0006355	regulation of transcription, DNA-dependent
BET603945360G15	BET603945360.R1	Incyte	AM063092	Gga.11703	TC193826	932	0	GGGI	Gallus gallus finished cDNA, clone ChEST551d15	Q9BTE6 (Q9BTE6) Hypothetical protein	undefined	Un	84029149	84029094	GO:0008372	cellular_component unknown	GO:0004813;GO:0005524;GO:0016874	alanine-tRNA ligase activity;ATP binding;ligase activity	GO:0006412;GO:0006419	protein biosynthesis;alanyl-tRNA aminoacylation
BET603945361I15	BET603945361.R1	Incyte	AM063093	Gga.22024	TC186375	1475	0	GGGI	Gallus gallus finished cDNA, clone ChEST794b12	No hit	COBLL1	7	20904145	20903573	GO:0008372	cellular_component unknown	GO:0005554	molecular_function unknown	GO:0000004	biological process unknown
BET603945362K15	BET603945362.R1	Incyte	AM063094	Gga.24986	TC215584	1453	0	GGGI	similar to UP|Q8SQH0 (Q8SQH0) Cytochrome P450 1B1 (Fragment), partial (56%)	Q8SQH0 (Q8SQH0) Cytochrome P450 1B1 (Fragment)	CYP1B1	3	28224291	28225097	GO:0005783;GO:0005792;GO:0016020	endoplasmic reticulum;microsome;membrane	GO:0004497;GO:0005489;GO:0019825;GO:0050381	monooxygenase activity;electron transporter activity;oxygen binding;unspecific monooxygenase activity	GO:0001747;GO:0006118;GO:0007601	eye morphogenesis (sensu Mammalia);electron transport;visual perception
BET603945364O15	BET603945364.R1	Incyte	AM063096	Gga.11494	TC192628	1041	0	GGGI	Gallus gallus finished cDNA, clone ChEST68c19	No hit	TSNAX	Un	77666926	77666375	GO:0005634	nucleus	GO:0003677;GO:0008565	DNA binding;protein transporter activity	GO:0000004	biological process unknown
BET603945368G17	BET603945368.R1	Incyte	AM063100	Gga.22375	TC190587	478	1e-134	GGGI	homologue to UP|SR68_HUMAN (Q9UHB9) Signal recognition particle 68 kDa protein (SRP68), partial (93%)	No hit	undefined	18	4367336	4366690	GO:0005730;GO:0005783;GO:0005786;GO:0005840	nucleolus;endoplasmic reticulum;signal recognition particle (sensu Eukaryota);ribosome	GO:0003723;GO:0005047	RNA binding;signal recognition particle binding	GO:0000004	biological process unknown
BET603945369I17	BET603945369.R1	Incyte	AM063101	Gga.5361	BU253725	747	0	GGGI	undefined	Q6IRT1 (Q6IRT1) Hypothetical protein (Fragment)	ADH5	4	60458863	60459050	GO:0008372	cellular_component unknown	GO:0004024;GO:0004327;GO:0005489;GO:0005504;GO:0008270;GO:0016491	alcohol dehydrogenase activity, zinc-dependent;formaldehyde dehydrogenase (glutathione) activity;electron transporter activity;fatty acid binding;zinc ion binding;oxidoreductase activity	GO:0006069	ethanol oxidation
BET603945370K17	BET603945370.R1	Incyte	AM063102	NA	BU217760	1047	0	GGGI	undefined	No hit	CDK6	2	22085543	22086318	GO:0008372	cellular_component unknown	GO:0004674;GO:0005524;GO:0016740	protein serine/threonine kinase activity;ATP binding;transferase activity	GO:0000074;GO:0000080;GO:0000910;GO:0006468	regulation of cell cycle;G1 phase of mitotic cell cycle;cytokinesis;protein amino acid phosphorylation
BET603945377I19	BET603945377.R1	Incyte	AM063108	Gga.1239	TC213069	957	0	GGGI	UP|Q6EKI4 (Q6EKI4) Magmas-like protein precursor, complete	No hit	undefined	14	14523479	14524035	GO:0008372	cellular_component unknown	GO:0005554	molecular_function unknown	GO:0000004	biological process unknown
BET603945378K19	BET603945378.R1	Incyte	AM063109	Gga.20774	CV040033	565	1e-160	GGGI	undefined	Q8CFQ0 (Q8CFQ0) Hect domain and RLD 3	HERC3	4	35499429	35498877	GO:0005622	intracellular	GO:0004842	ubiquitin-protein ligase activity	GO:0006512	ubiquitin cycle
BET603945381A21	BET603945381.R1	Incyte	AM063112	Gga.28148	TC200173	773	0	GGGI	similar to UP|Q789D2 (Q789D2) Reverse transcriptase (Fragment), partial (6%)	No hit	undefined	2	49071641	49072127	GO:0008372	cellular_component unknown	GO:0005554	molecular_function unknown	GO:0000004	biological process unknown
BET603945385I21	BET603945385.R1	Incyte	AM063115	Gga.7978	BU412929	952	0	GGGI	undefined	Q6ZP89 (Q6ZP89) Hypothetical protein FLJ26247	undefined	19	363194	363606	GO:0005634	nucleus	GO:0008159;GO:0008270	positive transcription elongation factor activity;zinc ion binding	GO:0006350;GO:0045941	transcription;positive regulation of transcription
BET603945390C23	BET603945390.R1	Incyte	AM063119	Gga.22838	TC192127	1332	0	GGGI	similar to UP|Q8C2R7 (Q8C2R7) Mus musculus 2 days neonate thymus thymic cells cDNA, RIKEN full-length enriched library, clone:E430004H20 product:phosphatidylinositol glycan, class M, full insert sequence, partial (44%)	No hit	PIGM	3	32153502	32154240	GO:0008372	cellular_component unknown	GO:0016757	transferase activity, transferring glycosyl groups	GO:0000004	biological process unknown
BET603945392G23	BET603945392.R1	Incyte	AM063121	Gga.9079	TC209446	1320	0	GGGI	homologue to UP|ABI2_HUMAN (Q9NYB9) Abl-interactor 2 (Abelson interactor 2) (Abi-2) (Abl binding protein 3) (AblBP3) (Arg binding protein 1) (ArgBP1), partial (87%)	No hit	undefined	7	14400806	14401562	GO:0005634;GO:0005737;GO:0030027;GO:0030175	nucleus;cytoplasm;lamellipodium;filopodium	GO:0005554;GO:0008093;GO:0019900	molecular_function unknown;cytoskeletal adaptor activity;kinase binding	GO:0007010;GO:0008154;GO:0016477	biological_process unknown;cytoskeleton organization and biogenesis;actin polymerization and/or depolymerization;cell migration
BET603945394K23	BET603945394.R1	Incyte	AM063123	Gga.20678	TC210350	1376	0	GGGI	similar to UP|Q6INN8 (Q6INN8) LOC432222 protein (Fragment), partial (68%)	No hit	SAMHD1	20	515052	515851	GO:0005622	intracellular	GO:0003824;GO:0004114	catalytic activity;3',5'-cyclic-nucleotide phosphodiesterase activity	GO:0006955;GO:0007165	immune response;signal transduction
BET603945395M23	BET603945395.R1	Incyte	AM063124	Gga.4341	TC192332	206	5e-52	GGGI	UP|Q8UUX5 (Q8UUX5) GDP/GTP exchange factor VAV2, complete	Q8UUX5 (Q8UUX5) GDP/GTP exchange factor VAV2	VAV1	17	3353325	3352619	GO:0005634	nucleus	GO:0003700;GO:0005085;GO:0019992	transcription factor activity;guanyl-nucleotide exchange factor activity;diacylglycerol binding	GO:0007242	intracellular signaling cascade
BET603945405I02	BET603945405.R1	Incyte	AM063130	Gga.16221	TC186579	1281	0	GGGI	Gallus gallus finished cDNA, clone ChEST570f14	No hit	undefined	#N/A	#N/A	#N/A	GO:0008372	cellular_component unknown	GO:0005554	molecular_function unknown	GO:0000004	biological process unknown
BET603945406K02	BET603945406.R1	Incyte	AM063131	Gga.10218	TC196064	894	0	GGGI	Gallus gallus finished cDNA, clone ChEST1002m5	Q91WZ7 (Q91WZ7) Caldendrin, isoform S2	CABP1	Un	25775694	25775958	GO:0008372	cellular_component unknown	GO:0004857;GO:0005509	enzyme inhibitor activity;calcium ion binding	GO:0000004	biological process unknown
BET603945407M02	BET603945407.R1	Incyte	AM063132	Gga.12500						Q8HXL4 (Q8HXL4) Cytoskeleton-associated protein 1	undefined	#N/A	#N/A	#N/A
BET603945409A04	BET603945409.R1	Incyte	AM063134	Gga.3255	TC191094	1336	0	GGGI	undefined	No hit	undefined	26	2967713	2966988	GO:0008372	cellular_component unknown	GO:0005554	molecular_function unknown	GO:0000004	biological process unknown
BET603945410C04	BET603945410.R1	Incyte	AM063135	Gga.5378	TC207226	781	0	GGGI	homologue to UP|O88568 (O88568) Heterogenous nuclear ribonucleoprotein U, partial (10%)	No hit	undefined	3	30975387	30974702	GO:0030529;GO:0030530	ribonucleoprotein complex;heterogeneous nuclear ribonucleoprotein complex	GO:0003677;GO:0003723;GO:0005524	DNA binding;RNA binding;ATP binding	GO:0006396	RNA processing
BET603945412G04	BET603945412.R1	Incyte	AM063137	Gga.2010	TC210138	1330	0	GGGI	UP|TP2A_CHICK (O42130) DNA topoisomerase II, alpha isozyme , complete	Q9DFB7 (Q9DFB7) Topoisomerase II alpha-2	undefined	#N/A	#N/A	#N/A	GO:0005634;GO:0005694	nucleus;chromosome	GO:0003677;GO:0003916;GO:0003918;GO:0005524;GO:0016853	DNA binding;DNA topoisomerase activity;DNA topoisomerase (ATP-hydrolyzing) activity;ATP binding;isomerase activity	GO:0006259;GO:0006265;GO:0007409	DNA metabolism;DNA topological change;axonogenesis
BET603945414K04	BET603945414.R1	Incyte	AM063138	Gga.14837	TC197771	1409	0	GGGI	undefined	No hit	undefined	#N/A	#N/A	#N/A	GO:0005737	cytoplasm	GO:0005509	calcium ion binding	GO:0006817	phosphate transport
BET603945415M04	BET603945415.R1	Incyte	AM063139	Gga.22209	TC192521	1330	0	GGGI	similar to UP|Q95158 (Q95158) Forssman synthetase, partial (80%)	No hit	GBGT1	17	3579349	3578605	GO:0016020	membrane	GO:0016758	transferase activity, transferring hexosyl groups	GO:0005975;GO:0009247	carbohydrate metabolism;glycolipid biosynthesis
BET603945420G06	BET603945420.R1	Incyte	AM063144	Gga.4750	TC189105	866	0	GGGI	UP|Q646T7 (Q646T7) FK-506 binding protein 51, complete	Q6ZR21 (Q6ZR21) Hypothetical protein FLJ46716	FKBP5	32	982505	982173	GO:0005634	nucleus	GO:0003755;GO:0005488;GO:0005528;GO:0016853;GO:0051082	peptidyl-prolyl cis-trans isomerase activity;binding;FK506 binding;isomerase activity;unfolded protein binding	GO:0006457	protein folding
BET603945422K06	BET603945422.R1	Incyte	AM063146	Gga.24998	TC222358	1134	0	GGGI	GB|AAB65054.1|2289871|YSCH9196 YHL042w {Saccharomyces cerevisiae;} , partial (7%)	No hit	undefined	5	20146586	20145871	GO:0008372	cellular_component unknown	GO:0005554	molecular_function unknown	GO:0000004	biological process unknown
BET603945423M06	BET603945423.R1	Incyte	AM063147	Gga.30477	TC213631	1265	0	GGGI	homologue to GB|BAA20761.2|34327950|AB002299 Start codon is not identified {Homo sapiens;} , partial (8%)	Q922Z4 (Q922Z4) RIKEN cDNA 4833432B22	undefined	3	73882053	73881390	GO:0005634	nucleus	GO:0000166;GO:0005524;GO:0016887;GO:0051082	nucleotide binding;ATP binding;ATPase activity;unfolded protein binding	GO:0006457;GO:0006461	protein folding;protein complex assembly
BET603945428G08	BET603945428.R1	Incyte	AM063151	Gga.27248	TC191589	809	0	GGGI	weakly similar to UP|Q8BQB4 (Q8BQB4) Mus musculus 9 days embryo whole body cDNA, RIKEN full-length enriched library, clone:D030070J11 product:four jointed box 1 (Drosophila), full insert sequence (Four jointed box 1), partial (36%)	No hit	undefined	Un	161857255	161856572	GO:0008372	cellular_component unknown	GO:0005554	molecular_function unknown	GO:0000004	biological process unknown
BET603945430K08	BET603945430.R1	Incyte	AM063153	Gga.6093	TC193487	1271	0	GGGI	Gallus gallus finished cDNA, clone ChEST253a22	Q8ND43 (Q8ND43) Hypothetical protein DKFZp547P234 (Fragment)	undefined	Un	74663062	74663362	GO:0008372	cellular_component unknown	GO:0005554	molecular_function unknown	GO:0000004	biological process unknown
BET603945432O08	BET603945432.R1	Incyte	AM063155	Gga.9029	BU128170	724	0	GGGI	undefined	No hit	undefined	#N/A	#N/A	#N/A	GO:0008372	cellular_component unknown	GO:0005554	molecular_function unknown	GO:0000004	biological process unknown
BET603945435E10	BET603945435.R1	Incyte	AM063158	Gga.8340	TC192001	757	0	GGGI	homologue to UP|Q8BUY9 (Q8BUY9) Mus musculus 16 days embryo head cDNA, RIKEN full-length enriched library, clone:C130072G06 product:GERANYLGERANYL TRANSFERASE TYPE I BETA SUBUNIT (TYPE I PROTEIN GERANYL-GERANYLTRANSFERASE BETA SUBUNIT) (GGTASE-I-BETA) homol , partial (94%)	No hit	PGGT1B	Un	2902421	2903144	GO:0005953	CAAX-protein geranylgeranyltransferase complex	GO:0004659;GO:0004662;GO:0016740	prenyltransferase activity;CAAX-protein geranylgeranyltransferase activity;transferase activity	GO:0018348	protein amino acid geranylgeranylation
BET603945437I10	BET603945437.R1	Incyte	AM063160	NA	TC226704	311	1e-83	GGGI	similar to UP|Q6GN59 (Q6GN59) MGC83004 protein, partial (16%)	Q9TUJ3 (Q9TUJ3) F18 protein (Fragment)	CXorf6	4	17564006	17564724	GO:0008372	cellular_component unknown	GO:0005554	molecular_function unknown		biological_process unknown
BET603945442C12	BET603945442.R1	Incyte	AM063164	NA	AJ456816	502	1e-141	GGGI	undefined	Q6UVJ0 (Q6UVJ0) Hypothetical protein	undefined	8	12288155	12287684	GO:0008372	cellular_component unknown	GO:0005554	molecular_function unknown	GO:0000004	biological process unknown
BET603945445I12	BET603945445.R1	Incyte	AM063167	Gga.3530	TC209812	1372	0	GGGI	homologue to UP|O57378 (O57378) Receptor-associated protein precursor, complete	O57378 (O57378) Receptor-associated protein precursor	LRPAP1	4	82160837	82160677	GO:0005783;GO:0005886;GO:0016021	endoplasmic reticulum;plasma membrane;integral to membrane	GO:0004873;GO:0005509;GO:0008034;GO:0008201;GO:0050750;GO:0051082	asialoglycoprotein receptor activity;calcium ion binding;lipoprotein binding;heparin binding;low-density lipoprotein receptor binding;unfolded protein binding	GO:0006457;GO:0008283;GO:0016192	protein folding;cell proliferation;vesicle-mediated transport
BET603945448O12	BET603945448.R1	Incyte	AM063170	Gga.12585	TC211874	1170	0	GGGI	Gallus gallus finished cDNA, clone ChEST377o20	Q8CFJ0 (Q8CFJ0) 1200013F24Rik protein	undefined	9	22055157	22055342	GO:0008372	cellular_component unknown	GO:0005554	molecular_function unknown	GO:0000004	biological process unknown
BET603945449A14	BET603945449.R1	Incyte	AM063171	Gga.7275	TC190644	1336	0	GGGI	homologue to GB|AAH18329.1|17390771|BC018329 motile sperm domain containing 1 {Mus musculus;} , complete	Q9UJG1 (Q9UJG1) Hypothetical protein (Motile sperm domain contai...	MOSPD1	4	3894484	3895029	GO:0016021	integral to membrane	GO:0005198	structural molecule activity	GO:0000004	biological process unknown
BET603945451E14	BET603945451.R1	Incyte	AM063173	Gga.10787	TC196068	1398	0	GGGI	Gallus gallus finished cDNA, clone ChEST598e24	Q9NR55 (Q9NR55) Jun dimerization protein p21SNFT	undefined	3	18161177	18160541	GO:0005634	nucleus	GO:0003700;GO:0003714	transcription factor activity;transcription corepressor activity	GO:0006355;GO:0006366;GO:0009613	regulation of transcription, DNA-dependent;transcription from RNA polymerase II promoter;response to pest, pathogen or parasite
BET603945453I14	BET603945453.R1	Incyte	AM063174	Gga.7730	TC194233	517	1e-145	GGGI	weakly similar to UP|Q86VA8 (Q86VA8) Synapsin II, isoform IIa, partial (3%)	Q8VDX0 (Q8VDX0) BC020108 protein (Fragment)	undefined	13	12128594	12128184	GO:0008372	cellular_component unknown	GO:0005554	molecular_function unknown	GO:0000004	biological process unknown
BET603945454K14	BET603945454.R1	Incyte	AM063175	Gga.5200	TC209959	634	0	GGGI	homologue to UP|ABI1_HUMAN (Q8IZP0) Abl-interactor 1 (Abelson interactor 1) (Abi-1) (Spectrin SH3 domain binding protein 1) (Eps8 SH3 domain binding protein) (Eps8 binding protein) (e3B1) (Nap1 binding protein) (Nap1BP) (Abl binding protein 4) (AblBP4), partial (75%)	O76049 (O76049) Spectrin SH3 domain binding protein 1	undefined	2	15390802	15390624	GO:0005634	nucleus	GO:0005554	molecular_function unknown	GO:0000004	biological process unknown
BET603945456O14	BET603945456.R1	Incyte	AM063177	NA	TC193405	482	1e-135	GGGI	similar to UP|Q6GNJ5 (Q6GNJ5) MGC82736 protein, partial (9%)	No hit	undefined	Un	122337667	122337577	GO:0008372	cellular_component unknown	GO:0005158;GO:0005515	insulin receptor binding;protein binding	GO:0007166;GO:0007169	cell surface receptor linked signal transduction;transmembrane receptor protein tyrosine kinase signaling pathway
BET603945457A16	BET603945457.R1	Incyte	AM063178	Gga.5752	TC211216	1382	0	GGGI	Gallus gallus finished cDNA, clone ChEST990d13	No hit	undefined	13	11096634	11097389	GO:0008372	cellular_component unknown	GO:0005554	molecular_function unknown	GO:0000004	biological process unknown
BET603945460G16	BET603945460.R1	Incyte	AM063181	Gga.11854	TC208331	938	0	GGGI	Gallus gallus finished cDNA, clone ChEST149o11	Q99L96 (Q99L96) Transmembrane 4 superfamily member 6	undefined	4	4964397	4964208	GO:0005886;GO:0005887;GO:0016021	plasma membrane;integral to plasma membrane;integral to membrane	GO:0004871	signal transducer activity	GO:0006487;GO:0006928;GO:0043123	N-linked glycosylation;cell motility;positive regulation of I-kappaB kinase/NF-kappaB cascade
BET603945461I16	BET603945461.R1	Incyte	AM063182	Gga.1025	TC215461	1271	0	GGGI	similar to PIR|I49237|I49237 A20 protein - mouse {Mus musculus;} , partial (10%)	No hit	undefined	3	53500327	53501054	GO:0005634	nucleus	GO:0003677;GO:0005515;GO:0008234;GO:0008270;GO:0016787	DNA binding;protein binding;cysteine-type peptidase activity;zinc ion binding;hydrolase activity	GO:0006512;GO:0006915;GO:0006916;GO:0016481	ubiquitin cycle;apoptosis;anti-apoptosis;negative regulation of transcription
BET603945462K16	BET603945462.R1	Incyte	AM063183	Gga.7259	TC208867	1025	0	GGGI	Gallus gallus finished cDNA, clone ChEST311c14	Q6IQF0 (Q6IQF0) Hypothetical protein (Fragment)	undefined	Un	18076882	18076673	GO:0008372	cellular_component unknown	GO:0005554	molecular_function unknown	GO:0000004	biological process unknown
BET603945466C18	BET603945466.R1	Incyte	AM063187	Gga.10657	TC198238	1211	0	GGGI	Gallus gallus finished cDNA, clone ChEST798l8	Q6PEZ1 (Q6PEZ1) DEPDC5 protein	DEPDC5	15	8825448	8825567	GO:0008372	cellular_component unknown	GO:0005554	molecular_function unknown	GO:0007242	intracellular signaling cascade
BET603945468G18	BET603945468.R1	Incyte	AM063189	Gga.30567	TC189920	987	0	GGGI	similar to UP|Q80V98 (Q80V98) Fthfsdc1 protein (Fragment), partial (46%)	Q6UB35 (Q6UB35) C1-tetrahydrofolate synthase (EC 6.3.4.3) (EC 3....	undefined	3	47745076	47744559	GO:0008372	cellular_component unknown	GO:0004329;GO:0004488;GO:0005524;GO:0016491;GO:0016787;GO:0016874	formate-tetrahydrofolate ligase activity;methylenetetrahydrofolate dehydrogenase (NADP+) activity;ATP binding;oxidoreductase activity;hydrolase activity;ligase activity	GO:0009396	folic acid and derivative biosynthesis
BET603945470K18	BET603945470.R1	Incyte	AM063191	Gga.6330	TC188421	1332	0	GGGI	homologue to UP|RBX2_HUMAN (Q9UBF6) RING-box protein 2 (Rbx2) (RING finger protein 7) (Regulator of cullins 2) (CKII beta-binding protein 1) (CKBBP1) (Sensitive to apoptosis gene protein), complete	Q6NU82 (Q6NU82) Hypothetical protein	RASA3	9	3394105	3394593	GO:0005886	plasma membrane	GO:0005096	GTPase activator activity	GO:0007242	intracellular signaling cascade
BET603945471M18	BET603945471.R1	Incyte	AM063192	Gga.17397	TC189438	1374	0	GGGI	Gallus gallus finished cDNA, clone ChEST908k7	No hit	SLC22A13	2	4307757	4307011	GO:0005624;GO:0005887	membrane fraction;integral to plasma membrane	GO:0005215;GO:0015101	transporter activity;organic cation transporter activity	GO:0006810	transport
BET603945473A20	BET603945473.R1	Incyte	AM063194	Gga.16760	TC193468	377	1e-103	GGGI	similar to UP|Q9BT09 (Q9BT09) Trinucleotide repeat containing 5 (CTG4A) (OTTHUMP00000016408), partial (68%)	Q9DAU1 (Q9DAU1) Mus musculus adult female placenta cDNA, RIKEN f...	SLC22A7	14	16219716	16219831	GO:0005624;GO:0005887;GO:0016021	membrane fraction;integral to plasma membrane;integral to membrane	GO:0005524;GO:0015075;GO:0015293;GO:0015347	ATP binding;ion transporter activity;symporter activity;sodium-independent organic anion transporter activity	GO:0006811;GO:0006814;GO:0015711	ion transport;sodium ion transport;organic anion transport
BET603945475E20	BET603945475.R1	Incyte	AM063196	Gga.32183	TC205321	652	0	GGGI	similar to UP|Q6MYY7 (Q6MYY7) Beta-1,3-glucanosyltransferase , partial (50%)	Q6MYY7 (Q6MYY7) Beta-1,3-glucanosyltransferase (EC 3.2.1.58)	undefined	#N/A	#N/A	#N/A	GO:0008372	cellular_component unknown	GO:0005554	molecular_function unknown	GO:0000004	biological process unknown
BET603945477I20	BET603945477.R1	Incyte	AM063198	Gga.22254	TC211309	981	0	GGGI	similar to UP|NLFB_HUMAN (Q8WX92) Negative elongation factor B (NELF-B) (Cofactor of BRCA1), complete	No hit	undefined	17	8973318	8973776	GO:0005634	nucleus	GO:0005554	molecular_function unknown	GO:0006355;GO:0016481	regulation of transcription, DNA-dependent;negative regulation of transcription
BET603945478K20	BET603945478.R1	Incyte	AM063199	Gga.31501	TC199153	1376	0	GGGI	weakly similar to UP|Q96HU7 (Q96HU7) CXorf34 protein (Fragment), partial (70%)	Q8CE55 (Q8CE55) Mus musculus 10 days neonate skin cDNA, RIKEN fu...	CXorf34	4	1937688	1938037	GO:0008372	cellular_component unknown	GO:0008757;GO:0016740	S-adenosylmethionine-dependent methyltransferase activity;transferase activity	GO:0000004	biological process unknown
BET603945479M20	BET603945479.R1	Incyte	AM063200	Gga.16726	TC213525	908	0	GGGI	similar to UP|Q69ZS5 (Q69ZS5) MKIAA1065 protein (Fragment), partial (66%)	Q6NTW7 (Q6NTW7) Hypothetical protein	undefined	14	7251209	7250943	GO:0008372	cellular_component unknown	GO:0008289	lipid binding	GO:0006897	endocytosis
BET603945483E22	BET603945483.R1	Incyte	AM063203	NA	BU223918	498	1e-139	GGGI	undefined	No hit	undefined	3	28338416	28337631	GO:0008372	cellular_component unknown	GO:0005488	binding	GO:0000004	biological process unknown
BET603945484G22	BET603945484.R1	Incyte	AM063204	Gga.5551	TC192147	1356	0	GGGI	Gallus gallus finished cDNA, clone ChEST533l5	O88835 (O88835) A-2 (Gene rich cluster, A gene)	undefined	1	71319147	71318957	GO:0005634;GO:0005737;GO:0016021	nucleus;cytoplasm;integral to membrane	GO:0001584;GO:0004872;GO:0004930;GO:0004989;GO:0016706	rhodopsin-like receptor activity;receptor activity;G-protein coupled receptor activity;octopamine receptor activity;oxidoreductase activity, acting on paired donors, with incorporation or reduction of molecular oxygen, 2-oxoglutarate as one donor, and incorporation of one atom each of oxygen into both donors	GO:0007186;GO:0016049;GO:0019538	G-protein coupled receptor protein signaling pathway;cell growth;protein metabolism
BET603945485I22	BET603945485.R1	Incyte	AM063205	Gga.28887	TC196822	452	1e-126	GGGI	similar to UP|Q9I9T5 (Q9I9T5) Gag polyprotein (Fragment), partial (7%)	No hit	XYLT2	#N/A	#N/A	#N/A	GO:0008372;GO:0016020	cellular_component unknown;membrane	GO:0008375;GO:0016740;GO:0030158	acetylglucosaminyltransferase activity;transferase activity;protein xylosyltransferase activity	GO:0006024	glycosaminoglycan biosynthesis
BET603945488O22	BET603945488.R1	Incyte	AM063207	Gga.3259	TC214356	1261	0	GGGI	UP|Q9PU54 (Q9PU54) Angiopoietin-2B (Ang-2B), complete	Q9DER2 (Q9DER2) Angiopoietin-2A	ANGPT2	3	86932885	86932211	GO:0005615	extracellular space	GO:0005102	receptor binding	GO:0001525;GO:0007165	angiogenesis;signal transduction
BET603945492G24	BET603945492.R1	Incyte	AM063211	Gga.31350	TC200446	1287	0	GGGI	weakly similar to UP|P85B_BOVIN (P23726) Phosphatidylinositol 3-kinase regulatory beta subunit (PI3-kinase p85-beta subunit) (PtdIns-3-kinase p85-beta), partial (16%)	Q8K3B3 (Q8K3B3) Pik3r1 protein	PIK3R3	28	3313939	3314139	GO:0005942	phosphoinositide 3-kinase complex	GO:0016303	phosphatidylinositol 3-kinase activity	GO:0007242;GO:0008286	intracellular signaling cascade;insulin receptor signaling pathway
BET603945495M24	BET603945495.R1	Incyte	AM063214	Gga.28725	TC196083	1306	0	GGGI	weakly similar to UP|Q6A0D8 (Q6A0D8) MKIAA0061 protein (Fragment), partial (66%)	No hit	undefined	Un	18103333	18102626	GO:0008372	cellular_component unknown	GO:0005554	molecular_function unknown	GO:0000004	biological process unknown
C0000222a06	CBst_C0000222a06.q1kT7SCF	Sanger	AM071524	Gga.19168	TC212733	690	0	GGGI	similar to UP|Q5URQ3 (Q5URQ3) ATP synthase subunit 8, partial (40%)	No hit	undefined	8	28823731	28824366	GO:0008372	cellular_component unknown	GO:0005554	molecular_function unknown	GO:0000004	biological process unknown
C0000222a07	CBst_C0000222a07.q1kT7SCF	Sanger	AM071525	Gga.2722	TC186913	854	0	GGGI	GB|AAA48614.1|211235|CHKBABA4 B-creatine kinase {Gallus gallus;} , complete	Q8AY63 (Q8AY63) Brain-subtype creatine kinase (Creatine kinase, ...	CKB	5	47122201	47121987	GO:0005737	cytoplasm	GO:0004111	creatine kinase activity	GO:0000004	biological process unknown
C0000222a09	CBst_C0000222a09.q1kT7SCF	Sanger	AM071526	Gga.2068	TC191901	864	0	GGGI	homologue to UP|Q80XD7 (Q80XD7) Sidt2 protein, partial (51%)	Q80XD7 (Q80XD7) BC023957 protein	undefined	24	4901984	4902325	GO:0008372	cellular_component unknown	GO:0005554	molecular_function unknown	GO:0000004	biological process unknown
C0000222a12	CBst_C0000222a12.q1kT7SCF	Sanger	AM075249	NA	BU129120	69	3e-12	GGGI	undefined	No hit	undefined	#N/A	#N/A	#N/A	GO:0008372	cellular_component unknown	GO:0005554	molecular_function unknown	GO:0000004	biological process unknown
C0000222a14	CBst_C0000222a14.q1kT7SCF	Sanger	AM071530	Gga.20033	TC207179	1195	0	GGGI	homologue to UP|Q9UK58 (Q9UK58) Cyclin L ania-6a (Cyclin L1), partial (68%)	Q6NVY9 (Q6NVY9) Cyclin L1	CCNL1	9	22228808	22228951	GO:0008372	cellular_component unknown	GO:0005554	molecular_function unknown	GO:0000910;GO:0007049	cytokinesis;cell cycle
C0000222a16	CBst_C0000222a16.q1kT7SCF	Sanger	AM071532	Gga.8248	TC189983	1179	0	GGGI	homologue to GB|AAH71899.1|48734753|BC071899 inhibitor of growth family, member 5 {Homo sapiens;} , complete	No hit	ING5	9	8836706	8837358	GO:0008372	cellular_component unknown	GO:0003677	DNA binding	GO:0006355	regulation of transcription, DNA-dependent
C0000222a18	CBst_C0000222a18.q1kT7SCF	Sanger	AM071534	Gga.9188	TC206928	1110	0	GGGI	homologue to UP|AT93_HUMAN (P48201) ATP synthase lipid-binding protein, mitochondrial precursor (ATP synthase proteolipid P3) (ATPase protein 9) (ATPase subunit C) , complete	Q71S46 (Q71S46) ATP synthase lipid-binding protein P3 (EC 3.6.1.34)	undefined	7	17442657	17442867	GO:0005624;GO:0005739;GO:0005743;GO:0005753;GO:0016020;GO:0016021;GO:0016469	membrane fraction;mitochondrion;mitochondrial inner membrane;proton-transporting ATP synthase complex (sensu Eukaryota);membrane;integral to membrane;proton-transporting two-sector ATPase complex	GO:0005215;GO:0008289;GO:0015078;GO:0046933;GO:0046961	transporter activity;lipid binding;hydrogen ion transporter activity;hydrogen-transporting ATP synthase activity, rotational mechanism;hydrogen-transporting ATPase activity, rotational mechanism	GO:0006091;GO:0015986;GO:0015992;GO:0045471	generation of precursor metabolites and energy;ATP synthesis coupled proton transport;proton transport;response to ethanol
C0000222a20	CBst_C0000222a20.q1kT7SCF	Sanger	AM071536	Gga.32277	BU335605	969	0	GGGI	undefined	No hit	undefined	26	2749892	2749235	GO:0008372	cellular_component unknown	GO:0005554	molecular_function unknown	GO:0000004	biological process unknown
C0000222a23	CBst_C0000222a23.q1kT7SCF	Sanger	AM071539	Gga.4764	TC186198	1292	0	GGGI	homologue to UP|ARL1_MOUSE (P61211) ADP-ribosylation factor-like protein 1, complete	Q9D7H9 (Q9D7H9) Mus musculus adult male tongue cDNA, RIKEN full-...	ARL1	1	44463962	44463780	GO:0008372	cellular_component unknown	GO:0003924;GO:0005525;GO:0008047	GTPase activity;GTP binding;enzyme activator activity	GO:0007264	small GTPase mediated signal transduction
C0000222b01	CBst_C0000222b01.q1kT7SCF	Sanger	AM071541	Gga.30034	TC193798	1296	0	GGGI	similar to UP|Q6EKW2 (Q6EKW2) Rad26, partial (16%)	ATR-interacting protein (ATRIP)	TREX1	12	3347208	3346814	GO:0005634;GO:0005635	nucleus;nuclear membrane	GO:0000287;GO:0003697;GO:0008408;GO:0008853;GO:0016787;GO:0042803	magnesium ion binding;single-stranded DNA binding;3'-5' exonuclease activity;exodeoxyribonuclease III activity;hydrolase activity;protein homodimerization activity	GO:0006260;GO:0006281;GO:0006298;GO:0006310	DNA replication;DNA repair;mismatch repair;DNA recombination
C0000222b07	CBst_C0000222b07.q1kT7SCF	Sanger	AM071547	NA						Q6ZQN2 (Q6ZQN2) Hypothetical protein FLJ46846 (Fragment)	undefined	Un	158598101	158597755
C0000222b11	CBst_C0000222b11.q1kT7SCF	Sanger	AM071549	Gga.8020	TC188084	981	0	GGGI	Gallus gallus finished cDNA, clone ChEST512h14	No hit	undefined	13	764668	765087	GO:0005634	nucleus	GO:0005529	sugar binding	GO:0000004	biological process unknown
C0000222b12	CBst_C0000222b12.q1kT7SCF	Sanger	AM071550	Gga.156						No hit	undefined	21	4617076	4617276
C0000222b15	CBst_C0000222b15.q1kT7SCF	Sanger	AM071552	NA						Q8BES6 (Q8BES6) Genomic RNA, complete genome, strain:U-1	undefined	#N/A	#N/A	#N/A
C0000222b20	CBst_C0000222b20.q1kT7SCF	Sanger	AM071556	Gga.6994	TC191912	842	0	GGGI	UP|Q66L27 (Q66L27) MGC85224 protein, complete	Q6PEJ2 (Q6PEJ2) Zgc:65827	AP2S1	Un	11837813	11837930	GO:0005905;GO:0008372;GO:0030122;GO:0030125	coated pit;cellular_component unknown;AP-2 adaptor complex;clathrin vesicle coat	GO:0005554;GO:0008565	molecular_function unknown;protein transporter activity	GO:0006810;GO:0006886;GO:0030100;GO:0048268	biological_process unknown;transport;intracellular protein transport;regulation of endocytosis;clathrin cage assembly
C0000222b23	CBst_C0000222b23.q1kT7SCF	Sanger	AM071559	Gga.4973	TC200597	995	0	GGGI	UP|Q6F4E3 (Q6F4E3) MHC class I antigen, complete	Q8SPD1 (Q8SPD1) MHC class I antigen	undefined	16	200449	200723	GO:0016020	membrane	GO:0005554	molecular_function unknown	GO:0006955	immune response
C0000222b24	CBst_C0000222b24.q1kT7SCF	Sanger	AM071560	NA	TC215236	246	5e-64	GGGI	Gallus gallus finished cDNA, clone ChEST391c1	Q9NSG2 (Q9NSG2) Hypothetical protein	undefined	8	5101194	5100676	GO:0008372	cellular_component unknown	GO:0004197	cysteine-type endopeptidase activity	GO:0006508	proteolysis and peptidolysis
C0000222c04	CBst_C0000222c04.q1kT7SCF	Sanger	AM071563	Gga.19423	TC187028	1249	0	GGGI	weakly similar to GB|CAA69589.1|1770390|HSDANSCA2 SCA2 {Homo sapiens;} , partial (3%)	Q8NHP8 (Q8NHP8) Hypothetical protein	undefined	15	12366001	12365563	GO:0008372	cellular_component unknown	GO:0003824	catalytic activity	GO:0006520;GO:0008152	amino acid metabolism;metabolism
C0000222c07	CBst_C0000222c07.q1kT7SCF	Sanger	AM071565	Gga.26652	BU301276	728	0	GGGI	undefined	No hit	undefined	21	5232550	5233166	GO:0005783;GO:0016020	endoplasmic reticulum;membrane	GO:0005489;GO:0008475;GO:0016491;GO:0016702	electron transporter activity;procollagen-lysine 5-dioxygenase activity;oxidoreductase activity;oxidoreductase activity, acting on single donors with incorporation of molecular oxygen, incorporation of two atoms of oxygen	GO:0006464;GO:0008544;GO:0019538	protein modification;epidermis development;protein metabolism
C0000222c09	CBst_C0000222c09.q1kT7SCF	Sanger	AM071567	Gga.12218	TC193308	1243	0	GGGI	Gallus gallus finished cDNA, clone ChEST75f19	Q8R1L4 (Q8R1L4) KDEL (Lys-Asp-Glu-Leu) endoplasmic reticulum pro...	KDELR3	1	47624408	47624154	GO:0005783;GO:0016021	endoplasmic reticulum;integral to membrane	GO:0004872	receptor activity	GO:0015031	protein transport
C0000222c14	CBst_C0000222c14.q1kT7SCF	Sanger	AM071570	Gga.8492	TC188502	1241	0	GGGI	Gallus gallus finished cDNA, clone ChEST152l18	Q6NRC2 (Q6NRC2) Hypothetical protein	PSMB2	23	3792589	3792754	GO:0005839	proteasome core complex (sensu Eukaryota)	GO:0004175	endopeptidase activity	GO:0006511	ubiquitin-dependent protein catabolism
C0000222c16	CBst_C0000222c16.q1kT7SCF	Sanger	AM071571	Gga.2929	TC186743	1281	0	GGGI	homologue to PIR|S00390|S00390 Ig gamma chain (clone 36) - chicken (fragment) {Gallus gallus;} , partial (97%)	Q6INK3 (Q6INK3) Hypothetical protein	undefined	Un	33844366	33844694	GO:0005576;GO:0005887	extracellular region;integral to plasma membrane	GO:0003823;GO:0016489	antigen binding;immunoglobulin receptor activity	GO:0006955;GO:0016066	immune response;cellular defense response (sensu Vertebrata)
C0000222d02	CBst_C0000222d02.q1kT7SCF	Sanger	AM071578	Gga.5766	TC213752	1261	0	GGGI	Gallus gallus finished cDNA, clone ChEST987j23	Q96HE7 (Q96HE7) ERO1-like	ERO1L	5	54881966	54881840	GO:0005783;GO:0016020	endoplasmic reticulum;membrane	GO:0016491	oxidoreductase activity	GO:0006118;GO:0006810;GO:0051085	electron transport;transport;chaperone cofactor dependent protein folding
C0000222d21	CBst_C0000222d21.q1kT7SCF	Sanger	AM071587	Gga.21241	TC211805	632	1e-180	GGGI	homologue to UP|Q5SUB4 (Q5SUB4) Unc-51 like kinase 2 (C. elegans), partial (8%)	No hit	undefined	19	6410218	6410878	GO:0008372	cellular_component unknown	GO:0005554	molecular_function unknown	GO:0000004	biological process unknown
C0000222e03	CBst_C0000222e03.q1kT7SCF	Sanger	AM071591	Gga.4121	TC188396	1312	0	GGGI	Gallus gallus finished cDNA, clone ChEST175m21	Q7ZWJ3 (Q7ZWJ3) Similar to DC2 protein	undefined	Un	82615725	82615925	GO:0008372	cellular_component unknown	GO:0005554	molecular_function unknown	GO:0000004	biological process unknown
C0000222e04	CBst_C0000222e04.q1kT7SCF	Sanger	AM071592	Gga.5630	TC209514	1302	0	GGGI	Gallus gallus finished cDNA, clone ChEST828j13	No hit	undefined	4	3311603	3310931	GO:0005634	nucleus	GO:0003676	nucleic acid binding	GO:0007275	development
C0000222e06	CBst_C0000222e06.q1kT7SCF	Sanger	AM071593	Gga.4619	TC186273	906	0	GGGI	UP|EF1A_CHICK (Q90835) Elongation factor 1-alpha 1 (EF-1-alpha-1) (Elongation factor Tu) (EF-Tu), partial (83%)	Q6ZWN2 (Q6ZWN2) Mus musculus 2 days neonate thymus thymic cells ...	CAMK2G	3	79836878	79837154	GO:0008372	cellular_component unknown	GO:0004674;GO:0004685;GO:0004713;GO:0004723;GO:0005516;GO:0005524;GO:0016301;GO:0016740	protein serine/threonine kinase activity;calcium- and calmodulin-dependent protein kinase activity;protein-tyrosine kinase activity;calcium-dependent protein serine/threonine phosphatase activity;calmodulin binding;ATP binding;kinase activity;transferase activity	GO:0006468;GO:0007165;GO:0030073	biological_process unknown;protein amino acid phosphorylation;signal transduction;insulin secretion
C0000222e07	CBst_C0000222e07.q1kT7SCF	Sanger	AM071594	Gga.13180	TC209963	1259	0	GGGI	homologue to GB|AAP88736.1|32879811|BT009734 MCM2 minichromosome maintenance deficient 2, mitotin (S. cerevisiae) {Homo sapiens;} , partial (97%)	Q7ZX05 (Q7ZX05) Mcm2-prov protein	MCM2	12	9760704	9760272	GO:0000785;GO:0005634	chromatin;nucleus	GO:0003677;GO:0005524;GO:0008094	DNA binding;ATP binding;DNA-dependent ATPase activity	GO:0006260;GO:0006270;GO:0006355;GO:0007049	DNA replication;DNA replication initiation;regulation of transcription, DNA-dependent;cell cycle
C0000222e11	CBst_C0000222e11.q1kT7SCF	Sanger	AM071598	Gga.16070	TC210854	720	0	GGGI	Gallus gallus finished cDNA, clone ChEST1025l11	No hit	undefined	4	45787176	45786510	GO:0016021	integral to membrane	GO:0004872	receptor activity	GO:0000004	biological process unknown
C0000222e12	CBst_C0000222e12.q1kT7SCF	Sanger	AM071599	Gga.4128	TC192290	767	0	GGGI	similar to UP|Q5TWD1 (Q5TWD1) ENSANGP00000029480 (Fragment), partial (6%)	No hit	undefined	7	23358990	23359660	GO:0005856	cytoskeleton	GO:0003779;GO:0004725	actin binding;protein tyrosine phosphatase activity	GO:0007242	intracellular signaling cascade
C0000222e13	CBst_C0000222e13.q1kT7SCF	Sanger	AM071600	NA	chrUn_28.236	75	1e-12	GENSCAN	undefined	No hit	undefined	28	23077	23205	GO:0008372	cellular_component unknown	GO:0005554	molecular_function unknown	GO:0000004	biological process unknown
C0000222e15	CBst_C0000222e15.q1kT7SCF	Sanger	AM071602	Gga.3099	TC187439	1124	0	GGGI	Gallus gallus finished cDNA, clone ChEST179l18	No hit	SYN3	1	49815309	49814699	GO:0008021;GO:0045202	synaptic vesicle;synapse	GO:0005524	ATP binding	GO:0007269	neurotransmitter secretion
C0000222e16	CBst_C0000222e16.q1kT7SCF	Sanger	AM071603	NA	BU211785	490	1e-138	GGGI	undefined	Q9QYL7 (Q9QYL7) TBP-binding protein ABT1 (Mus musculus 0 day neo...	undefined	#N/A	#N/A	#N/A	GO:0008372	cellular_component unknown	GO:0005554	molecular_function unknown	GO:0000004	biological process unknown
C0000222e17	CBst_C0000222e17.q1kT7SCF	Sanger	AM071604	Gga.12465	TC213743	1294	0	GGGI	Gallus gallus finished cDNA, clone ChEST650b13	Q6NXT3 (Q6NXT3) RAB34 protein	undefined	#N/A	#N/A	#N/A	GO:0001726;GO:0005769;GO:0005794	ruffle;early endosome;Golgi apparatus	GO:0003924;GO:0005525;GO:0019001	GTPase activity;GTP binding;guanyl nucleotide binding	GO:0006810;GO:0006886;GO:0006897;GO:0007264;GO:0015031	transport;intracellular protein transport;endocytosis;small GTPase mediated signal transduction;protein transport
C0000222e18	CBst_C0000222e18.q1kT7SCF	Sanger	AM071605	Gga.5885	BU330579	1007	0	GGGI	undefined	Q9NVF7 (Q9NVF7) Hypothetical protein FLJ10766	FBXO28	3	13960798	13960137	GO:0008372	cellular_component unknown	GO:0005554	molecular_function unknown	GO:0006512	ubiquitin cycle
C0000222e19	CBst_C0000222e19.q1kT7SCF	Sanger	AM071606	Gga.4340	TC209428	1306	0	GGGI	UP|DCOR_CHICK (P27118) Ornithine decarboxylase (ODC) (Fragment) , complete	Q6PJJ5 (Q6PJJ5) Hypothetical protein	ODC1	3	95042887	95042711	GO:0008372	cellular_component unknown	GO:0004586;GO:0016829	ornithine decarboxylase activity;lyase activity	GO:0006596	polyamine biosynthesis
C0000222f01	CBst_C0000222f01.q1kT7SCF	Sanger	AM071612	Gga.8092	TC209993	1257	0	GGGI	similar to UP|Q78EC3 (Q78EC3) Sdpr protein, partial (41%)	O95810 (O95810) Serum deprivation response	SDPR	7	9049360	9049028	GO:0005624;GO:0005901	membrane fraction;caveola	GO:0005543	phospholipid binding	GO:0000004	biological process unknown
C0000222f05	CBst_C0000222f05.q1kT7SCF	Sanger	AM071615	Gga.8743	TC209416	724	0	GGGI	homologue to UP|IM7A_HUMAN (Q99595) Mitochondrial import inner membrane translocase subunit Tim17 A (Inner membrane preprotein translocase Tim17a), partial (97%)	No hit	ADIPOR1	32	20503	19843	GO:0016021	integral to membrane	GO:0004872;GO:0042562	receptor activity;hormone binding	GO:0006629;GO:0009755;GO:0019395	lipid metabolism;hormone-mediated signaling;fatty acid oxidation
C0000222f07	CBst_C0000222f07.q1kT7SCF	Sanger	AM071617	Gga.4414	TC216650	1066	0	GGGI	UP|Q9BD54 (Q9BD54) MHC class II-associated invariant chain (Fragment), partial (69%)	Q9BD54 (Q9BD54) MHC class II-associated invariant chain (Fragment)	undefined	13	12090024	12090202	GO:0005764;GO:0005771;GO:0005783;GO:0005794;GO:0005886;GO:0009897;GO:0016021	lysosome;multivesicular body;endoplasmic reticulum;Golgi apparatus;plasma membrane;external side of plasma membrane;integral to membrane	GO:0003754;GO:0045012;GO:0051082	chaperone activity;MHC class II receptor activity;unfolded protein binding	GO:0006457;GO:0006461;GO:0006886;GO:0006952;GO:0006955;GO:0016064;GO:0019882;GO:0019886;GO:0030333;GO:0042591;GO:0045059;GO:0045060;GO:0045581;GO:0045582	protein folding;protein complex assembly;intracellular protein transport;defense response;immune response;humoral defense mechanism (sensu Vertebrata);antigen presentation;antigen processing, exogenous antigen via MHC class II;antigen processing;antigen presentation, exogenous antigen via MHC class II;positive thymic T-cell selection;negative thymic T-cell selection;negative regulation of T-cell …
C0000222f09	CBst_C0000222f09.q1kT7SCF	Sanger	AM071619	Gga.8803	TC210910	1302	0	GGGI	similar to UP|CNB1_MOUSE (Q9CTH6) Protein C14orf111 homolog, complete	Q6NUA5 (Q6NUA5) Hypothetical protein	C14orf111	5	34890659	34890840	GO:0005634;GO:0008372	nucleus;cellular_component unknown	GO:0005554;GO:0016563	molecular_function unknown;transcriptional activator activity	GO:0048096	biological_process unknown;chromatin-mediated maintenance of transcription
C0000222f11	CBst_C0000222f11.q1kT7SCF	Sanger	AM071621	NA	CO506502	192	6e-48	GGGI	undefined	Q7YRC6 (Q7YRC6) Serine/threonine kinase 12	undefined	Un	92566437	92566266	GO:0008372	cellular_component unknown	GO:0005554	molecular_function unknown	GO:0000004	biological process unknown
C0000222f12	CBst_C0000222f12.q1kT7SCF	Sanger	AM071622	Gga.11579	TC208866	652	0	GGGI	Gallus gallus finished cDNA, clone ChEST859g18	Q6IQF0 (Q6IQF0) Hypothetical protein (Fragment)	undefined	11	1029859	1029670	GO:0008372	cellular_component unknown	GO:0016491	oxidoreductase activity	GO:0008152	metabolism
C0000222f13	CBst_C0000222f13.q1kT7SCF	Sanger	AM071623	Gga.14573	TC217345	1253	0	GGGI	Gallus gallus finished cDNA, clone ChEST502g3	No hit	AP4B1	26	2127318	2126656	GO:0005625;GO:0005802;GO:0005905	soluble fraction;Golgi trans face;coated pit	GO:0005215;GO:0005488	transporter activity;binding	GO:0006897	endocytosis
C0000222f14	CBst_C0000222f14.q1kT7SCF	Sanger	AM071624	Gga.4219	TC205558	1223	0	GGGI	homologue to UP|GR78_CHICK (Q90593) 78 kDa glucose-regulated protein precursor (GRP 78) (Immunoglobulin heavy chain binding protein) (BiP), partial (60%)	Q75PJ5 (Q75PJ5) Heat shock protein	HSPA8	17	856638	856879	GO:0005634	nucleus	GO:0005524;GO:0042623;GO:0051082	ATP binding;ATPase activity, coupled;unfolded protein binding	GO:0006457;GO:0006986	protein folding;response to unfolded protein
C0000222f23	CBst_C0000222f23.q1kT7SCF	Sanger	AM071630	Gga.1758	TC213131	1263	0	GGGI	Gallus gallus finished cDNA, clone ChEST644g14	Q9D138 (Q9D138) Mus musculus 18-day embryo whole body cDNA, RIKE...	ALOX5AP	1	167114749	167114291	GO:0005624;GO:0016021	membrane fraction;integral to membrane	GO:0005488;GO:0008047	binding;enzyme activator activity	GO:0006954;GO:0019370	inflammatory response;leukotriene biosynthesis
C0000222g01	CBst_C0000222g01.q1kT7SCF	Sanger	AM071632	Gga.6980	TC187968	1255	0	GGGI	UP|CSN4_HUMAN (Q9BT78) COP9 signalosome complex subunit 4 (Signalosome subunit 4) (SGN4) (JAB1-containing signalosome subunit 4), complete	Q9Y677 (Q9Y677) COP9 complex subunit 4	COPS4	4	46858948	46859492	GO:0008180	signalosome complex	GO:0005554	molecular_function unknown	GO:0000004	biological process unknown
C0000222g02	CBst_C0000222g02.q1kT7SCF	Sanger	AM071633	Gga.4414						Q6J614 (Q6J614) Invariant chain	undefined	13	12092040	12092258
C0000222g03	CBst_C0000222g03.q1kT7SCF	Sanger	AM071634	Gga.1997	TC190722	1296	0	GGGI	UP|Q6IA08 (Q6IA08) ASF1A protein, complete	Q6IA08 (Q6IA08) ASF1A protein	ASF1A	3	61252847	61252659	GO:0005634	nucleus	GO:0003682	chromatin binding	GO:0006345	loss of chromatin silencing
C0000222g06	CBst_C0000222g06.q1kT7SCF	Sanger	AM071636	Gga.5625	TC211809	914	0	GGGI	weakly similar to UP|Q7ZVH4 (Q7ZVH4) Zgc:56011 (1700012G19-like protein), partial (42%)	Q8CHP8 (Q8CHP8) RIKEN cDNA 1700012G19	undefined	14	8536071	8535415	GO:0008372	cellular_component unknown	GO:0016787;GO:0016791	hydrolase activity;phosphoric monoester hydrolase activity	GO:0008152	metabolism
C0000222g08	CBst_C0000222g08.q1kT7SCF	Sanger	AM071638	Gga.16860	TC213210	1277	0	GGGI	Gallus gallus finished cDNA, clone ChEST803l1	No hit	undefined	18	3533151	3533464	GO:0005624;GO:0005886;GO:0016021	membrane fraction;plasma membrane;integral to membrane	GO:0004872	receptor activity	GO:0006816;GO:0006968;GO:0007169;GO:0042110	calcium ion transport;cellular defense response;transmembrane receptor protein tyrosine kinase signaling pathway;T-cell activation
C0000222g09	CBst_C0000222g09.q1kT7SCF	Sanger	AM071639	Gga.5616	TC213724	1156	0	GGGI	similar to UP|UNG_PRVKA (P52507) Uracil-DNA glycosylase (UDG) , partial (6%)	No hit	FCGR1A	Un	91038142	91038609	GO:0005887	integral to plasma membrane	GO:0004872;GO:0005057;GO:0019864	receptor activity;receptor signaling protein activity;IgG binding	GO:0006911;GO:0006955;GO:0007165	phagocytosis, engulfment;immune response;signal transduction
C0000222g11	CBst_C0000222g11.q1kT7SCF	Sanger	AM071641	Gga.23229	TC195647	706	0	GGGI	similar to UP|Q684R2 (Q684R2) Para-hydroxybenzoate--polyprenyltransferase, mitochondrial , partial (51%)	Q96H96 (Q96H96) Hypothetical protein	undefined	4	47019749	47019573	GO:0008372	cellular_component unknown	GO:0005554	molecular_function unknown	GO:0000004	biological process unknown
C0000222g15	CBst_C0000222g15.q1kT7SCF	Sanger	AM071645	Gga.11397	TC213577	954	0	GGGI	Gallus gallus finished cDNA, clone ChEST765g15	Q9H9V7 (Q9H9V7) Hypothetical protein FLJ12520 (Fragment)	CHD9	Un	90402109	90402287	GO:0005634	nucleus	GO:0003677;GO:0004386;GO:0005524	DNA binding;helicase activity;ATP binding	GO:0000004	biological process unknown
C0000222g18	CBst_C0000222g18.q1kT7SCF	Sanger	AM071647	NA						Q9D1M8 (Q9D1M8) Mus musculus 18-day embryo whole body cDNA, RIKE...	undefined	1	35091925	35091821
C0000222g21	CBst_C0000222g21.q1kT7SCF	Sanger	AM071650	Gga.2861	TC210451	1005	0	GGGI	UP|Q9I923 (Q9I923) Regucalcin, complete	Q9I923 (Q9I923) Regucalcin	RGN	1	123160796	123160490	GO:0008372	cellular_component unknown	GO:0005509;GO:0030234	calcium ion binding;enzyme regulator activity	GO:0000004	biological process unknown
C0000222h01	CBst_C0000222h01.q1kT7SCF	Sanger	AM071654	Gga.5567	TC190112	1255	0	GGGI	Gallus gallus finished cDNA, clone ChEST161n7	Q9GZY3 (Q9GZY3) HT032 (PRK1-associated protein AWP1) (Protein as...	ZA20D3	10	13165181	13164666	GO:0008372	cellular_component unknown	GO:0003677;GO:0005554;GO:0008270	DNA binding;molecular_function unknown;zinc ion binding		biological_process unknown
C0000222h08	CBst_C0000222h08.q1kT7SCF	Sanger	AM071661	Gga.13433	TC185908	837	0	GGGI	similar to UP|SAH1_XENLA (P51893) Adenosylhomocysteinase 1 (S-adenosyl-L-homocysteine hydrolase 1) (ADOHCYASE 1) , complete	Q710C4 (Q710C4) S-adenosylhomocysteine hydrolase (EC 3.3.1.1)	undefined	20	1443255	1443775	GO:0005737	cytoplasm	GO:0004013;GO:0016787	adenosylhomocysteinase activity;hydrolase activity	GO:0006730	one-carbon compound metabolism
C0000222h09	CBst_C0000222h09.q1kT7SCF	Sanger	AM071662	Gga.6314	TC209619	819	0	GGGI	Gallus gallus finished cDNA, clone ChEST461j18	Q6P9D5 (Q6P9D5) FNDC3 protein (Fragment)	undefined	4	486831	487243	GO:0008372	cellular_component unknown	GO:0005554	molecular_function unknown	GO:0000004	biological process unknown
C0000222h11	CBst_C0000222h11.q1kT7SCF	Sanger	AM071664	Gga.12402	TC190514	839	0	GGGI	similar to UP|LOL2_MOUSE (P58022) Lysyl oxidase homolog 2 (Lysyl oxidase-like protein 2) (Fragment) , partial (14%)	No hit	undefined	22	1225873	1225214	GO:0008372	cellular_component unknown	GO:0003676	nucleic acid binding	GO:0000004	biological process unknown
C0000222h12	CBst_C0000222h12.q1kT7SCF	Sanger	AM071665	NA						No hit	undefined	20	9660112	9659904
C0000222h14	CBst_C0000222h14.q1kT7SCF	Sanger	AM071667	Gga.17450	TC187597	636	0	GGGI	homologue to UP|Q5VUP6 (Q5VUP6) OTTHUMP00000060737, partial (72%)	Q9NWM6 (Q9NWM6) Hypothetical protein FLJ20734 (Fragment)	CCAR1	6	10048886	10049109	GO:0008372	cellular_component unknown	GO:0003677;GO:0005509	DNA binding;calcium ion binding	GO:0000004	biological process unknown
C0000222h16	CBst_C0000222h16.q1kT7SCF	Sanger	AM071669	Gga.9236	TC190232	1253	0	GGGI	homologue to UP|UCK2_MOUSE (Q99PM9) Uridine-cytidine kinase 2 (UCK 2) (Uridine monophosphokinase 2) (Cytidine monophosphokinase 2) , complete	Q8C476 (Q8C476) Mus musculus ES cells cDNA, RIKEN full-length en...	UCK1	8	5562559	5562777	GO:0008372	cellular_component unknown	GO:0004849;GO:0005524;GO:0016301;GO:0016740	uridine kinase activity;ATP binding;kinase activity;transferase activity	GO:0009058	biosynthesis
C0000222h19	CBst_C0000222h19.q1kT7SCF	Sanger	AM071672	NA	AW240013	295	6e-79	GGGI	undefined	O08643 (O08643) Granzyme Met-ase-1 precurser precursor (Granzyme M)	GZMM	Z	18977463	18977608	GO:0008372	cellular_component unknown	GO:0004263;GO:0004295;GO:0016787	chymotrypsin activity;trypsin activity;hydrolase activity	GO:0006508;GO:0019835	proteolysis and peptidolysis;cytolysis
C0000222h20	CBst_C0000222h20.q1kT7SCF	Sanger	AM071673	Gga.24249	TC221502	1322	0	GGGI	undefined	No hit	undefined	4	34622545	34623211	GO:0008372	cellular_component unknown	GO:0005554	molecular_function unknown	GO:0000004	biological process unknown
C0000222h23	CBst_C0000222h23.q1kT7SCF	Sanger	AM071676	NA	CD738027	815	0	GGGI	undefined	Q9BZR8 (Q9BZR8) Apoptosis regulator BCL-G long form (BCL2-like 1...	BCL2L14	Un	28110471	28110259	GO:0008372	cellular_component unknown	GO:0005554	molecular_function unknown	GO:0042981	regulation of apoptosis
C0000222i02	CBst_C0000222i02.q1kT7SCF	Sanger	AM071678	Gga.10583	TC210760	753	0	GGGI	Gallus gallus finished cDNA, clone ChEST550b10	No hit	GNPNAT1	5	54917166	54916624	GO:0016020	membrane	GO:0004343;GO:0008415;GO:0016740	glucosamine 6-phosphate N-acetyltransferase activity;acyltransferase activity;transferase activity	GO:0000004	biological process unknown
C0000222i17	CBst_C0000222i17.q1kT7SCF	Sanger	AM075259	NA						No hit	undefined	Un	82714236	82714185
C0000222i18	CBst_C0000222i18.q1kT7SCF	Sanger	AM071685	Gga.9807	BU223888	797	0	GGGI	undefined	Q6PGL1 (Q6PGL1) RIKEN cDNA 2810024B22	undefined	Un	92579839	92579654	GO:0008372	cellular_component unknown	GO:0016740	transferase activity	GO:0009103	lipopolysaccharide biosynthesis
C0000222i22	CBst_C0000222i22.q1kT7SCF	Sanger	AM071686	Gga.17686	TC220255	696	0	GGGI	UP|Q6PVZ3 (Q6PVZ3) Type II alpha-keratin IIC, complete	Q6PVZ4 (Q6PVZ4) Type II alpha-keratin IIB	undefined	Un	7843419	7843643	GO:0005739;GO:0005856;GO:0005882;GO:0008372;GO:0016021	mitochondrion;cytoskeleton;intermediate filament;cellular_component unknown;integral to membrane	GO:0004672;GO:0005198;GO:0005200;GO:0005524;GO:0030280	protein kinase activity;structural molecule activity;structural constituent of cytoskeleton;ATP binding;structural constituent of epidermis	GO:0006468;GO:0007010;GO:0007398;GO:0008284;GO:0008544;GO:0009613;GO:0016310;GO:0030154	biological_process unknown;protein amino acid phosphorylation;cytoskeleton organization and biogenesis;ectoderm development;positive regulation of cell proliferation;epidermis development;response to pest, pathogen or parasite;phosphorylation;cell differentiation
C0000222j03	CBst_C0000222j03.q1kT7SCF	Sanger	AM071689	Gga.3282						Q84Z89 (Q84Z89) 30S ribosomal protein S16-like	undefined	21	158203	158466
C0000222j10	CBst_C0000222j10.q1kT7SCF	Sanger	AM071694	Gga.8376	TC208920	1253	0	GGGI	UP|SMD3_HUMAN (P62318) Small nuclear ribonucleoprotein Sm D3 (snRNP core protein D3) (Sm-D3), complete	Q8AVZ5 (Q8AVZ5) MGC52856 protein	undefined	15	8369156	8368888	GO:0005634;GO:0005732	nucleus;small nucleolar ribonucleoprotein complex	GO:0008248	pre-mRNA splicing factor activity	GO:0000398	nuclear mRNA splicing, via spliceosome
C0000222j11	CBst_C0000222j11.q1kT7SCF	Sanger	AM071695	Gga.1134	TC210621	1219	0	GGGI	UP|Q90847 (Q90847) G protein alpha subunit, complete	No hit	undefined	Un	10802639	10801985	GO:0005635;GO:0005737;GO:0005783;GO:0005794;GO:0005834;GO:0005886	nuclear membrane;cytoplasm;endoplasmic reticulum;Golgi apparatus;heterotrimeric G-protein complex;plasma membrane	GO:0003924;GO:0003927;GO:0004857;GO:0004871;GO:0005057;GO:0005515;GO:0005525;GO:0008020	GTPase activity;heterotrimeric G-protein GTPase activity;enzyme inhibitor activity;signal transducer activity;receptor signaling protein activity;protein binding;GTP binding;G-protein coupled photoreceptor activity	GO:0001501;GO:0001508;GO:0006471;GO:0006810;GO:0006936;GO:0007165;GO:0007186;GO:0007189;GO:0007193;GO:0007194;GO:0007202;GO:0007212;GO:0007213;GO:0007215;GO:0007399;GO:0007411;GO:0007507;GO:0007584;GO:0007596;GO:0007601;GO:0007602;GO:0007626;GO:0008016;GO:0016322;GO:0045034	skeletal development;regulation of action potential;protein amino acid ADP-ribosylation;transport;muscle contraction;signal transduction;G-protein coupled receptor protein signaling pathway;G-protein signaling, adenylate cyclase activating pathway;G-protein signaling, adenylate cyclase inhibiting pathway;negative regulation of adenylate cyclase activity;phospholipase C activation;dopamine recepto…
C0000222j12	CBst_C0000222j12.q1kT7SCF	Sanger	AM071696	NA	TC192734	168	9e-41	GGGI	Gallus gallus finished cDNA, clone ChEST534l18	Q8TCM7 (Q8TCM7) Hypothetical protein DKFZp547C128	undefined	12	11443477	11442811	GO:0008372	cellular_component unknown	GO:0004721	phosphoprotein phosphatase activity	GO:0006470	protein amino acid dephosphorylation
C0000222j13	CBst_C0000222j13.q1kT7SCF	Sanger	AM071697	Gga.458	TC213816	1233	0	GGGI	UP|O93526 (O93526) Cytidine deaminase, complete	O93526 (O93526) Cytidine deaminase	undefined	19	78281	78907	GO:0005615;GO:0005737	extracellular space;cytoplasm	GO:0004872;GO:0005102;GO:0005529	receptor activity;receptor binding;sugar binding	GO:0006817;GO:0007275	phosphate transport;development
C0000222j17	CBst_C0000222j17.q1kT7SCF	Sanger	AM071701	Gga.28324	TC217400	1211	0	GGGI	similar to UP|PTN7_HUMAN (P35236) Tyrosine-protein phosphatase, non-receptor type 7 (Protein-tyrosine phosphatase LC-PTP) (Hematopoietic protein-tyrosine phosphatase) (HEPTP) , partial (74%)	Q8NFX3 (Q8NFX3) Dual specificity phosphatase 1	PTPN7	32	701507	701666	GO:0005737	cytoplasm	GO:0004725;GO:0004872;GO:0016787	protein tyrosine phosphatase activity;receptor activity;hydrolase activity	GO:0006470	protein amino acid dephosphorylation
C0000222j18	CBst_C0000222j18.q1kT7SCF	Sanger	AM071702	Gga.5372	TC190053	1255	0	GGGI	undefined	No hit	undefined	#N/A	#N/A	#N/A	GO:0008372	cellular_component unknown	GO:0005554	molecular_function unknown	GO:0000004	biological process unknown
C0000222j22	CBst_C0000222j22.q1kT7SCF	Sanger	AM071706	Gga.943	TC197495	529	1e-150	GGGI	UP|Q90855 (Q90855) AMPA receptor GluR1/A, complete	Q90855 (Q90855) AMPA receptor GluR1/A	GRIA2	13	11387894	11387660	GO:0005886;GO:0016021	plasma membrane;integral to membrane	GO:0004872;GO:0004970;GO:0004971;GO:0005215;GO:0005216;GO:0005234;GO:0005267;GO:0015277	receptor activity;ionotropic glutamate receptor activity;alpha-amino-3-hydroxy-5-methyl-4-isoxazole propionate selective glutamate receptor activity;transporter activity;ion channel activity;glutamate-gated ion channel activity;potassium channel activity;kainate selective glutamate receptor activity	GO:0006811;GO:0006813;GO:0007165;GO:0007268	ion transport;potassium ion transport;signal transduction;synaptic transmission
C0000222j24	CBst_C0000222j24.q1kT7SCF	Sanger	AM071708	Gga.22102	TC187293	894	0	GGGI	UP|TERA_RAT (P46462) Transitional endoplasmic reticulum ATPase (TER ATPase) (15S Mg(2+)-ATPase p97 subunit) (Valosin-containing protein) (VCP) , complete	Q6PI18 (Q6PI18) Valosin containing protein	VCP	Un	23920861	23921028	GO:0005634;GO:0005783;GO:0005794;GO:0005829	nucleus;endoplasmic reticulum;Golgi apparatus;cytosol	GO:0000166;GO:0005515;GO:0005524;GO:0008289;GO:0016787;GO:0016887	nucleotide binding;protein binding;ATP binding;lipid binding;hydrolase activity;ATPase activity	GO:0006810;GO:0016567;GO:0030433;GO:0030968;GO:0030970;GO:0045184	transport;protein ubiquitination;ER-associated protein catabolism;unfolded protein response;retrograde protein transport, ER to cytosol;establishment of protein localization
C0000222k07	CBst_C0000222k07.q1kT7SCF	Sanger	AM071714	NA	BU352747	89	7e-17	GGGI	undefined	No hit	undefined	Un	36374923	36375581	GO:0005624;GO:0005887	membrane fraction;integral to plasma membrane	GO:0000166;GO:0005524;GO:0008509;GO:0015248;GO:0016887	nucleotide binding;ATP binding;anion transporter activity;sterol transporter activity;ATPase activity	GO:0006810;GO:0008203	transport;cholesterol metabolism
C0000222k10	CBst_C0000222k10.q1kT7SCF	Sanger	AM071717	Gga.31741	TC186931	1330	0	GGGI	homologue to UP|DD17_HUMAN (Q92841) Probable RNA-dependent helicase p72 (DEAD-box protein p72) (DEAD-box protein 17), partial (61%)	Q6ICD6 (Q6ICD6) DDX17 protein	undefined	1	47605905	47606056	GO:0005634;GO:0008372	nucleus;cellular_component unknown	GO:0003676;GO:0003723;GO:0003724;GO:0004386;GO:0005524;GO:0008026;GO:0008186	nucleic acid binding;RNA binding;RNA helicase activity;helicase activity;ATP binding;ATP-dependent helicase activity;RNA-dependent ATPase activity	GO:0006259;GO:0006396;GO:0016049	DNA metabolism;RNA processing;cell growth
C0000222k11	CBst_C0000222k11.q1kT7SCF	Sanger	AM071718	Gga.4218	TC189500	1237	0	GGGI	homologue to UP|BM02_HUMAN (P61960) UPF0185 protein BM-002, complete	Q6TLE9 (Q6TLE9) Hypothetical protein	undefined	1	163659802	163659320	GO:0008372	cellular_component unknown	GO:0005554	molecular_function unknown	GO:0000004	biological process unknown
C0000222k13	CBst_C0000222k13.q1kT7SCF	Sanger	AM071720	Gga.28772	TC193409	1237	0	GGGI	weakly similar to UP|Q5SZD3 (Q5SZD3) OTTHUMP00000039916, partial (18%)	O62832 (O62832) Arylacetyl acyl-CoA N-acyltransferase	undefined	Un	117480368	117479902	GO:0008372	cellular_component unknown	GO:0008415;GO:0016740	acyltransferase activity;transferase activity	GO:0000004	biological process unknown
C0000222k14	CBst_C0000222k14.q1kT7SCF	Sanger	AM071721	Gga.27255	TC200182	1217	0	GGGI	similar to PIR|S46272|S46272 anther-specific protein - common sunflower {Helianthus annuus;} , partial (16%)	No hit	CHD9	20	564868	565525	GO:0005634	nucleus	GO:0003677;GO:0004386;GO:0005524	DNA binding;helicase activity;ATP binding	GO:0000004	biological process unknown
C0000222k18	CBst_C0000222k18.q1kT7SCF	Sanger	AM071725	Gga.6289	TC211018	1037	0	GGGI	homologue to GB|AAH10993.2|33877557|BC010993 CAB39L protein {Homo sapiens;} , partial (65%)	Q6PAB4 (Q6PAB4) MGC68674 protein	CAB39L	1	161291528	161290863	GO:0008372	cellular_component unknown	GO:0005488	binding	GO:0000004	biological process unknown
C0000222k22	CBst_C0000222k22.q1kT7SCF	Sanger	AM071729	Gga.2254	ENSGALT00000018317	291	6e-77	ENSEMBL	Plasminogen activator inhibitor 1 RNA-binding protein (PAI1 RNA- binding protein 1) (PAI-RBP1) (CGI-55). [Source:Uniprot/SWISSPROT;Acc:Q8NC51]	Q9CY58 (Q9CY58) Mus musculus 13 days embryo liver cDNA, RIKEN fu...	undefined	8	28877496	28877191	GO:0005634	nucleus	GO:0003723	RNA binding	GO:0000004	biological process unknown
C0000222k24	CBst_C0000222k24.q1kT7SCF	Sanger	AM071731	Gga.4392	TC189780	710	0	GGGI	GB|AAC97533.1|2317776|AF007806 ornithine decarboxylase antizyme {Gallus gallus;} , complete	Q29176 (Q29176) Ornithine decarboxylase antizyme (Fragment)	undefined	28	1017970	1017747	GO:0008372	cellular_component unknown	GO:0008073	ornithine decarboxylase inhibitor activity	GO:0006596	polyamine biosynthesis
C0000222l03	CBst_C0000222l03.q1kT7SCF	Sanger	AM071734	Gga.10570	TC209160	1245	0	GGGI	homologue to UP|O75525 (O75525) T-Star (KH domain containing, RNA binding, signal transduction associated 3) (Sam68-like phosphotyrosine protein alpha), complete	Q9JLP1 (Q9JLP1) Sam68-like protein SLM-2	undefined	2	140784444	140783975	GO:0005634	nucleus	GO:0003676;GO:0003723;GO:0005515;GO:0008143;GO:0008266;GO:0017124;GO:0042169;GO:0046982	nucleic acid binding;RNA binding;protein binding;poly(A) binding;poly(U) binding;SH3 domain binding;SH2 domain binding;protein heterodimerization activity	GO:0007283	spermatogenesis
C0000222l04	CBst_C0000222l04.q1kT7SCF	Sanger	AM071735	Gga.32239	BU433880	1312	0	GGGI	undefined	No hit	undefined	32	552113	551430	GO:0045298	tubulin	GO:0003924;GO:0005198;GO:0005525	GTPase activity;structural molecule activity;GTP binding	GO:0007018;GO:0046785	microtubule-based movement;microtubule polymerization
C0000222l09	CBst_C0000222l09.q1kT7SCF	Sanger	AM071740	Gga.24542	TC215432	706	0	GGGI	weakly similar to UP|Q9ARU1 (Q9ARU1) Epstein-Barr virus EBNA-1-like protein, partial (5%)	No hit	undefined	Un	31512994	31513666	GO:0008372	cellular_component unknown	GO:0005554	molecular_function unknown	GO:0000004	biological process unknown
C0000222l12	CBst_C0000222l12.q1kT7SCF	Sanger	AM071742	Gga.9757	TC191781	605	1e-172	GGGI	undefined	No hit	undefined	8	3623134	3622830	GO:0008372	cellular_component unknown	GO:0004871;GO:0005096;GO:0005516	signal transducer activity;GTPase activator activity;calmodulin binding	GO:0000188;GO:0007165;GO:0008277	inactivation of MAPK;signal transduction;regulation of G-protein coupled receptor protein signaling pathway
C0000222l13	CBst_C0000222l13.q1kT7SCF	Sanger	AM071743	Gga.1454	TC214493	573	1e-162	GGGI	UP|LSM5_HUMAN (Q9Y4Y9) U6 snRNA-associated Sm-like protein LSm5, partial (84%)	Q7Q572 (Q7Q572) AgCP5812 (Fragment)	LSM5	2	47193184	47193648	GO:0005634;GO:0005732	nucleus;small nucleolar ribonucleoprotein complex	GO:0003723;GO:0008248	RNA binding;pre-mRNA splicing factor activity	GO:0000398	nuclear mRNA splicing, via spliceosome
C0000222l16	CBst_C0000222l16.q1kT7SCF	Sanger	AM071746	Gga.4848	BU210200	642	0	GGGI	undefined	No hit	undefined	4	1834112	1834473	GO:0008372	cellular_component unknown	GO:0005554	molecular_function unknown	GO:0000004	biological process unknown
C0000222l18	CBst_C0000222l18.q1kT7SCF	Sanger	AM071748	Gga.2018	TC214841	1310	0	GGGI	undefined	No hit	undefined	15	8312115	8312778	GO:0008372	cellular_component unknown	GO:0005554	molecular_function unknown	GO:0000004	biological process unknown
C0000222l20	CBst_C0000222l20.q1kT7SCF	Sanger	AM071750	Gga.14717	TC194734	676	0	GGGI	UP|Q5ZFP5 (Q5ZFP5) Transporter associated with antigen processing 1 (Fragment), complete	Q76LI9 (Q76LI9) Transporter associated with antigen processing	undefined	Un	151325767	151326206	GO:0008372	cellular_component unknown	GO:0005554	molecular_function unknown	GO:0000004	biological process unknown
C0000222l21	CBst_C0000222l21.q1kT7SCF	Sanger	AM071751	Gga.1937	TC193163	1294	0	GGGI	UP|Q90700 (Q90700) Calcium modulating cyclophilin ligand CAML, complete	Q90700 (Q90700) Calcium modulating cyclophilin ligand CAML	undefined	13	14642321	14641938	GO:0005783;GO:0005794;GO:0030127	endoplasmic reticulum;Golgi apparatus;COPII vesicle coat	GO:0005515;GO:0005554	protein binding;molecular_function unknown	GO:0006886;GO:0006888	intracellular protein transport;ER to Golgi transport
C0000222l24	CBst_C0000222l24.q1kT7SCF	Sanger	AM071753	Gga.31346	TC211698	724	0	GGGI	similar to UP|Q8IXQ1 (Q8IXQ1) Ubiquitin specific protease 20, partial (10%)	No hit	undefined	17	5146497	5146121	GO:0008372	cellular_component unknown	GO:0005554	molecular_function unknown	GO:0000004	biological process unknown
C0000222m02	CBst_C0000222m02.q1kT7SCF	Sanger	AM071755	Gga.13080	BU466904	1070	0	GGGI	undefined	Q86WX3 (Q86WX3) Hypothetical protein MGC52010 (DJ1104E15.4 protein)	undefined	Un	156781914	156782295	GO:0008372	cellular_component unknown	GO:0005554	molecular_function unknown	GO:0000004	biological process unknown
C0000222m04	CBst_C0000222m04.q1kT7SCF	Sanger	AM071757	Gga.7049	BU328289	892	0	GGGI	undefined	Q9H6L4 (Q9H6L4) Homo sapiens cDNA: FLJ22160 fis, clone HRC00266 ...	ARMC7	#N/A	#N/A	#N/A	GO:0005624;GO:0005887	membrane fraction;integral to plasma membrane	GO:0005215;GO:0015293;GO:0015355	transporter activity;symporter activity;monocarboxylate porter activity	GO:0006810;GO:0015711;GO:0015718	transport;organic anion transport;monocarboxylic acid transport
C0000222m08	CBst_C0000222m08.q1kT7SCF	Sanger	AM071760	Gga.3282	BM486608	811	0	GGGI	undefined	Q7Q2U5 (Q7Q2U5) AgCP2706	undefined	21	158203	158466	GO:0005622;GO:0005739;GO:0005763;GO:0005840	intracellular;mitochondrion;mitochondrial small ribosomal subunit;ribosome	GO:0003735	structural constituent of ribosome	GO:0006412	protein biosynthesis
C0000222m09	CBst_C0000222m09.q1kT7SCF	Sanger	AM071761	Gga.9379	BM490378	343	3e-93	GGGI	undefined	No hit	PTPN11	1	71435456	71436105	GO:0008372	cellular_component unknown	GO:0004726;GO:0016787	non-membrane spanning protein tyrosine phosphatase activity;hydrolase activity	GO:0006470;GO:0007242;GO:0007605	protein amino acid dephosphorylation;intracellular signaling cascade;perception of sound
C0000222m10	CBst_C0000222m10.q1kT7SCF	Sanger	AM071762	Gga.4721	BU248903	846	0	GGGI	undefined	Q6P9U8 (Q6P9U8) Eukaryotic translation initiation factor 3, subu...	EIF3S3	2	133819926	133820095	GO:0005852	eukaryotic translation initiation factor 3 complex	GO:0003743	translation initiation factor activity	GO:0006412;GO:0006446	protein biosynthesis;regulation of translational initiation
C0000222m11	CBst_C0000222m11.q1kT7SCF	Sanger	AM071763	Gga.6994						Q6PEJ2 (Q6PEJ2) Zgc:65827	undefined	Un	11837813	11837930
C0000222m13	CBst_C0000222m13.q1kT7SCF	Sanger	AM071765	Gga.4846	TC209971	1320	0	GGGI	UP|Q90ZN1 (Q90ZN1) Anti-apoptotic NR13, complete	Q90ZN1 (Q90ZN1) Anti-apoptotic NR13	undefined	10	9464710	9464962	GO:0008372	cellular_component unknown	GO:0005554	molecular_function unknown	GO:0000004	biological process unknown
C0000222m16	CBst_C0000222m16.q1kT7SCF	Sanger	AM071767	Gga.7203	TC208934	1154	0	GGGI	Gallus gallus finished cDNA, clone ChEST298i12	No hit	undefined	13	8033308	8033940	GO:0008372	cellular_component unknown	GO:0004674;GO:0005524;GO:0016740	protein serine/threonine kinase activity;ATP binding;transferase activity	GO:0006468	protein amino acid phosphorylation
C0000222m18	CBst_C0000222m18.q1kT7SCF	Sanger	AM071769	Gga.16050	TC209531	1298	0	GGGI	similar to UP|Q13217 (Q13217) P58 (DnaJ (Hsp40) homolog, subfamily C, member 3), partial (96%)	Q13217 (Q13217) P58 (DnaJ (Hsp40) homolog, subfamily C, member 3)	DNAJC3	1	138581761	138581611	GO:0005737	cytoplasm	GO:0004860;GO:0005488;GO:0051082	protein kinase inhibitor activity;binding;unfolded protein binding	GO:0006445;GO:0006457;GO:0006952	regulation of translation;protein folding;defense response
C0000222m19	CBst_C0000222m19.q1kT7SCF	Sanger	AM071770	Gga.3569	TC190015	1291	0	GGGI	UP|Q71SG2 (Q71SG2) Collapsin response mediator protein-2A, complete	Q71SG2 (Q71SG2) Collapsin response mediator protein-2A	DPYSL4	22	457800	457621	GO:0008372	cellular_component unknown	GO:0016787	hydrolase activity	GO:0007399	neurogenesis
C0000222m21	CBst_C0000222m21.q1kT7SCF	Sanger	AM071772	Gga.2089	BU214190	702	0	GGGI	undefined	Q7PR76 (Q7PR76) ENSANGP00000016225 (Fragment)	undefined	1	71443802	71443955	GO:0005634;GO:0008372	nucleus;cellular_component unknown	GO:0003746;GO:0005554	translation elongation factor activity;molecular_function unknown	GO:0006364;GO:0006414	biological_process unknown;rRNA processing;translational elongation
C0000222m23	CBst_C0000222m23.q1kT7SCF	Sanger	AM071774	Gga.4490	TC207980	1265	0	GGGI	homologue to UP|Q6PDM2 (Q6PDM2) Sfrs1 protein (Splicing factor, arginine\/serine-rich 1) (ASF\/SF2) (Splicing factor, arginine/serine-rich 1) (ASF/SF2), complete	No hit	SFRS1	19	8252673	8253337	GO:0005634	nucleus	GO:0003723;GO:0008248	RNA binding;pre-mRNA splicing factor activity	GO:0000398;GO:0006376	nuclear mRNA splicing, via spliceosome;mRNA splice site selection
C0000222m24	CBst_C0000222m24.q1kT7SCF	Sanger	AM071775	Gga.4392	TC189780	710	0	GGGI	GB|AAC97533.1|2317776|AF007806 ornithine decarboxylase antizyme {Gallus gallus;} , complete	Q29176 (Q29176) Ornithine decarboxylase antizyme (Fragment)	undefined	28	1017970	1017744	GO:0008372	cellular_component unknown	GO:0008073	ornithine decarboxylase inhibitor activity	GO:0006596	polyamine biosynthesis
C0000222n02	CBst_C0000222n02.q1kT7SCF	Sanger	AM071776	Gga.7059	TC209763	751	0	GGGI	similar to UP|Q7ZW81 (Q7ZW81) Mibp protein, partial (86%)	Q7ZW81 (Q7ZW81) Mibp-pen protein	undefined	Un	50102480	50102308	GO:0005622	intracellular	GO:0004849;GO:0005515;GO:0005524	uridine kinase activity;protein binding;ATP binding	GO:0007165;GO:0007520;GO:0042692;GO:0045662	signal transduction;myoblast fusion;muscle cell differentiation;negative regulation of myoblast differentiation
C0000222n04	CBst_C0000222n04.q1kT7SCF	Sanger	AM071778	Gga.2170	TC187272	726	0	GGGI	similar to UP|Q8YVB8 (Q8YVB8) Alr2060 protein, partial (8%)	Q6PC73 (Q6PC73) Zgc:73077 protein	undefined	Un	113284805	113285228	GO:0008372	cellular_component unknown	GO:0005070;GO:0005154	SH3/SH2 adaptor activity;epidermal growth factor receptor binding	GO:0007173;GO:0007242;GO:0007265;GO:0007267	epidermal growth factor receptor signaling pathway;intracellular signaling cascade;Ras protein signal transduction;cell-cell signaling
C0000222n07	CBst_C0000222n07.q1kT7SCF	Sanger	AM071781	Gga.667	TC199844	747	0	GGGI	UP|Q8QGD9 (Q8QGD9) Galectin-3TM1 isoform containing transmembrane spanning domain, complete	Q90713 (Q90713) Galectin-3	undefined	5	53001114	53000869	GO:0005576;GO:0005634;GO:0005886	extracellular region;nucleus;plasma membrane	GO:0005529;GO:0019863	sugar binding;IgE binding	GO:0000004	biological process unknown
C0000222n08	CBst_C0000222n08.q1kT7SCF	Sanger	AM071782	Gga.29752	TC198634	850	0	GGGI	similar to UP|HSER_PIG (P55204) Heat-stable enterotoxin receptor precursor (GC-C) (Intestinal guanylate cyclase) (STA receptor) , partial (45%)	O77690 (O77690) Olfactory enterotoxin receptor	GUCY2C	1	45683263	45683106	GO:0005887;GO:0005903	integral to plasma membrane;brush border	GO:0004383;GO:0004713;GO:0004872;GO:0005524;GO:0016829	guanylate cyclase activity;protein-tyrosine kinase activity;receptor activity;ATP binding;lyase activity	GO:0006182;GO:0006468;GO:0007168;GO:0007242	cGMP biosynthesis;protein amino acid phosphorylation;receptor guanylyl cyclase signaling pathway;intracellular signaling cascade
C0000222n10	CBst_C0000222n10.q1kT7SCF	Sanger	AM071784	Gga.4753	TC191244	1294	0	GGGI	Gallus gallus finished cDNA, clone ChEST632n10	Q6PH93 (Q6PH93) LOC398726 protein (Fragment)	undefined	1	46224338	46224156	GO:0005635;GO:0005789;GO:0005794;GO:0016021	nuclear membrane;endoplasmic reticulum membrane;Golgi apparatus;integral to membrane	GO:0003700;GO:0003702	transcription factor activity;RNA polymerase II transcription factor activity	GO:0006357;GO:0006629;GO:0008203	regulation of transcription from RNA polymerase II promoter;lipid metabolism;cholesterol metabolism
C0000222n14	CBst_C0000222n14.q1kT7SCF	Sanger	AM071788	Gga.3195	CV038663	817	0	GGGI	undefined	Q6TYA7 (Q6TYA7) Connexin 43 (Fragment)	undefined	3	60233614	60232954	GO:0005887;GO:0005922	integral to plasma membrane;connexon complex	GO:0004871;GO:0015075;GO:0015285	signal transducer activity;ion transporter activity;connexon channel activity	GO:0006810;GO:0006936;GO:0007267;GO:0007507;GO:0007605;GO:0043123	transport;muscle contraction;cell-cell signaling;heart development;perception of sound;positive regulation of I-kappaB kinase/NF-kappaB cascade
C0000222n15	CBst_C0000222n15.q1kT7SCF	Sanger	AM071789	Gga.22841	TC186721	646	0	GGGI	homologue to GB|AAA48918.1|212195|CHKIGLVJC Ig light chain precursor {Gallus gallus;} , partial (84%)	Q8WUK4 (Q8WUK4) Hypothetical protein	undefined	15	7875105	7874925	GO:0008372	cellular_component unknown	GO:0003823	antigen binding	GO:0000004	biological process unknown
C0000222n16	CBst_C0000222n16.q1kT7SCF	Sanger	AM071790	NA	BU303484	258	1e-67	GGGI	undefined	Q6IPE2 (Q6IPE2) Hypothetical protein (Fragment)	undefined	12	11534673	11535311	GO:0008372	cellular_component unknown	GO:0005554	molecular_function unknown	GO:0000004	biological process unknown
C0000222n17	CBst_C0000222n17.q1kT7SCF	Sanger	AM071791	Gga.29358	TC194556	773	0	GGGI	similar to UP|Q7PZG8 (Q7PZG8) ENSANGP00000021203 (Fragment), partial (27%)	Q95K79 (Q95K79) Hypothetical protein	undefined	1	172559434	172559839	GO:0008372	cellular_component unknown	GO:0003676	nucleic acid binding	GO:0000398	nuclear mRNA splicing, via spliceosome
C0000222n23	CBst_C0000222n23.q1kT7SCF	Sanger	AM071794	Gga.20989	TC188792	1241	0	GGGI	Gallus gallus finished cDNA, clone ChEST635h1	No hit	undefined	19	5654415	5655048	GO:0008372	cellular_component unknown	GO:0005554	molecular_function unknown	GO:0000004	biological process unknown
C0000222n24	CBst_C0000222n24.q1kT7SCF	Sanger	AM071795	Gga.9896	TC208645	601	1e-171	GGGI	homologue to UP|Q91Y81 (Q91Y81) Vascular endothelial cell specific protein 11 (Septin 2), partial (91%)	Q7SY26 (Q7SY26) Hypothetical protein zgc:63587	undefined	15	702263	702373	GO:0005737;GO:0005856;GO:0016020	cytoplasm;cytoskeleton;membrane	GO:0005488;GO:0008092	binding;cytoskeletal protein binding	GO:0000004	biological process unknown
C0000222o01	CBst_C0000222o01.q1kT7SCF	Sanger	AM071796	Gga.3849	TC211156	648	0	GGGI	UP|RASH_HUMAN (P01112) Transforming protein p21/H-Ras-1 (c-H-ras), partial (54%)	Q8UUZ4 (Q8UUZ4) Small G-protein H-Ras	undefined	5	13439701	13439882	GO:0008372	cellular_component unknown	GO:0004674;GO:0004713;GO:0005524;GO:0005525	protein serine/threonine kinase activity;protein-tyrosine kinase activity;ATP binding;GTP binding	GO:0006468;GO:0007264;GO:0015031	protein amino acid phosphorylation;small GTPase mediated signal transduction;protein transport
C0000222o02	CBst_C0000222o02.q1kT7SCF	Sanger	AM071797	Gga.15744	TC189744	1334	0	GGGI	homologue to UP|SNX3_HUMAN (O60493) Sorting nexin 3 (SDP3 protein), complete	Q78ZM0 (Q78ZM0) Sorting nexin 3 (Mus musculus 10 day old male pa...	SNX3	3	65885277	65885512	GO:0008372	cellular_component unknown	GO:0005554	molecular_function unknown	GO:0006897;GO:0007242;GO:0015031	endocytosis;intracellular signaling cascade;protein transport
C0000222o09	CBst_C0000222o09.q1kT7SCF	Sanger	AM071803	Gga.12213	TC206446	702	0	GGGI	Gallus gallus finished cDNA, clone ChEST244k12	Q9CQR5 (Q9CQR5) Mus musculus 10, 11 days embryo whole body cDNA,...	undefined	15	10911558	10911790	GO:0005634	nucleus	GO:0003676;GO:0008270	nucleic acid binding;zinc ion binding	GO:0000004	biological process unknown
C0000222o12	CBst_C0000222o12.q1kT7SCF	Sanger	AM071806	Gga.9339	TC185865	1318	0	GGGI	Gallus gallus finished cDNA, clone ChEST967p13	Q7SYS2 (Q7SYS2) LOC398645 protein (Fragment)	undefined	7	26945103	26944891	GO:0000794;GO:0005654;GO:0005730;GO:0005737	condensed nuclear chromosome;nucleoplasm;nucleolus;cytoplasm	GO:0003723	RNA binding	GO:0006461;GO:0009303;GO:0016072	protein complex assembly;rRNA transcription;rRNA metabolism
C0000222o21	CBst_C0000222o21.q1kT7SCF	Sanger	AM071813	Gga.22906	TC207266	1320	0	GGGI	homologue to UP|ARI1_MOUSE (Q9Z1K5) Ariadne-1 protein homolog (ARI-1) (Ubiquitin-conjugating enzyme E2-binding protein 1) (UbcH7-binding protein) (UbcM4-interacting protein 77), complete	Q6PF92 (Q6PF92) Arih1 protein	ARIH1	10	1015245	1015099	GO:0000151	ubiquitin ligase complex	GO:0004842;GO:0008270;GO:0019787;GO:0019899	ubiquitin-protein ligase activity;zinc ion binding;ubiquitin-like-protein ligase activity;enzyme binding	GO:0006511;GO:0016567	ubiquitin-dependent protein catabolism;protein ubiquitination
C0000222p02	CBst_C0000222p02.q1kT7SCF	Sanger	AM071817	Gga.5793	TC212937	1334	0	GGGI	similar to UP|Q66KA2 (Q66KA2) Brrn1-prov protein, partial (18%)	Q7T0P8 (Q7T0P8) Brrn1-prov protein	BRRN1	Un	65355139	65355469	GO:0005634	nucleus	GO:0005554	molecular_function unknown	GO:0000278;GO:0007067;GO:0007076	mitotic cell cycle;mitosis;mitotic chromosome condensation
C0000222p06	CBst_C0000222p06.q1kT7SCF	Sanger	AM071821	Gga.1447	TC209561	983	0	GGGI	homologue to UP|Q6ZPU6 (Q6ZPU6) MKIAA1287 protein (Fragment), partial (96%)	Q9H0H0 (Q9H0H0) Hypothetical protein DKFZp434H1220	undefined	19	7047030	7047362	GO:0008372	cellular_component unknown	GO:0005554	molecular_function unknown	GO:0000004	biological process unknown
C0000222p10	CBst_C0000222p10.q1kT7SCF	Sanger	AM071825	Gga.4852	TC187768	831	0	GGGI	Gallus gallus finished cDNA, clone ChEST871k18	Q9UNI3 (Q9UNI3) Cytokine receptor-like molecule 9	CRLF3	18	6412844	6412237	GO:0008372	cellular_component unknown	GO:0004872	receptor activity	GO:0000004	biological process unknown
C0000222p15	CBst_C0000222p15.q1kT7SCF	Sanger	AM071829	Gga.2770	TC223185	696	0	GGGI	similar to UP|Q8BWJ4 (Q8BWJ4) Mus musculus 13 days embryo heart cDNA, RIKEN full-length enriched library, clone:D330030L18 product:PROTEIN C18ORF1 homolog, partial (42%)	Q8BWJ4 (Q8BWJ4) Mus musculus 13 days embryo heart cDNA, RIKEN fu...	C18orf1	2	96880754	96881214	GO:0016021	integral to membrane	GO:0005554	molecular_function unknown		biological_process unknown
C0000222p18	CBst_C0000222p18.q1kT7SCF	Sanger	AM071832	Gga.5557	TC194979	624	1e-178	GGGI	UP|Q70D52 (Q70D52) Alpha2,3-sialyltransferase, complete	Q70D52 (Q70D52) Alpha2,3-sialyltransferase	undefined	1	78313514	78313972	GO:0005794;GO:0016021	Golgi apparatus;integral to membrane	GO:0008373	sialyltransferase activity	GO:0006040;GO:0006486;GO:0006664;GO:0009249	amino sugar metabolism;protein amino acid glycosylation;glycolipid metabolism;protein-lipoylation
C0000222p20	CBst_C0000222p20.q1kT7SCF	Sanger	AM071833	Gga.12504	TC188681	1066	0	GGGI	Gallus gallus finished cDNA, clone ChEST1005i14	Q9CQ02 (Q9CQ02) Mus musculus adult male tongue cDNA, RIKEN full-...	COMMD4	10	191974	192116	GO:0008372	cellular_component unknown	GO:0005554	molecular_function unknown	GO:0000004	biological process unknown
C0000222p21	CBst_C0000222p21.q1kT7SCF	Sanger	AM071834	Gga.8934	TC187467	1066	0	GGGI	similar to UP|Q80U83 (Q80U83) MKIAA0079 protein (Fragment), partial (81%)	No hit	undefined	6	15188860	15188275	GO:0005783;GO:0005794;GO:0030127	endoplasmic reticulum;Golgi apparatus;COPII vesicle coat	GO:0003779;GO:0005515;GO:0005554	actin binding;protein binding;molecular_function unknown	GO:0006886;GO:0006888	intracellular protein transport;ER to Golgi transport
C0000360a01	CBN1_C0000360a01.q1kT7SCF	Sanger	AM064630	Gga.32144	BU286023	624	1e-178	GGGI	undefined	No hit	undefined	9	9062020	9062357	GO:0008372	cellular_component unknown	GO:0005554	molecular_function unknown	GO:0000004	biological process unknown
C0000360a02	CBN1_C0000360a02.q1kT7SCF	Sanger	AM064631	Gga.22425	TC208883	1138	0	GGGI	similar to UP|AKIP_MOUSE (Q9DCJ7) Aurora-A kinase interacting protein, partial (53%)	Q8TBD3 (Q8TBD3) Hypothetical protein (Fragment)	undefined	21	2133192	2133646	GO:0005634	nucleus	GO:0005515	protein binding	GO:0045839	negative regulation of mitosis
C0000360a03	CBN1_C0000360a03.q1kT7SCF	Sanger	AM064632	Gga.12412	TC187739	513	1e-145	GGGI	homologue to GB|AAB88672.1|2307002|AF012024 integrin cytoplasmic domain associated protein {Homo sapiens;} , partial (85%)	No hit	ITGB1BP1	3	94450464	94450121	GO:0016020	membrane	GO:0008022	protein C-terminus binding	GO:0007160;GO:0007243	cell-matrix adhesion;protein kinase cascade
C0000360a04	CBN1_C0000360a04.q1kT7SCF	Sanger	AM064633	Gga.30756	TC212635	1094	0	GGGI	undefined	No hit	undefined	17	10426922	10426294	GO:0016021	integral to membrane	GO:0000287;GO:0016787;GO:0042624	magnesium ion binding;hydrolase activity;ATPase activity, uncoupled	GO:0000004	biological process unknown
C0000360a05	CBN1_C0000360a05.q1kT7SCF	Sanger	AM064634	NA	TC208555	274	7e-73	GGGI	similar to GB|AAD08639.1|3603230|AF026850 cytochrome oxidase assembly factor {Homo sapiens;} , partial (83%)	No hit	undefined	6	21272313	21272497	GO:0005739;GO:0016020;GO:0016021	mitochondrion;membrane;integral to membrane	GO:0005554	molecular_function unknown	GO:0006461	protein complex assembly
C0000360a06	CBN1_C0000360a06.q1kT7SCF	Sanger	AM064635	NA	BU255769	159	9e-38	GGGI	undefined	No hit	undefined	Un	161725735	161725989	GO:0008372	cellular_component unknown	GO:0003676;GO:0005524;GO:0008026;GO:0016787	nucleic acid binding;ATP binding;ATP-dependent helicase activity;hydrolase activity	GO:0000004	biological process unknown
C0000360a09	CBN1_C0000360a09.q1kT7SCF	Sanger	AM064637	Gga.3080	TC189981	1304	0	GGGI	UP|GLG1_CHICK (Q02391) Golgi apparatus protein 1 precursor (Cysteine-rich fibroblast growth factor receptor), complete	Q6P9D1 (Q6P9D1) GLG1 protein	GLG1	11	1731822	1731606	GO:0000139;GO:0016021	Golgi membrane;integral to membrane	GO:0005102;GO:0017134	receptor binding;fibroblast growth factor binding	GO:0000004	biological process unknown
C0000360a10	CBN1_C0000360a10.q1kT7SCF	Sanger	AM064638	Gga.8839	TC207988	1219	0	GGGI	similar to GB|AAH00258.1|12652995|BC000258 TUBD1 protein {Homo sapiens;} , partial (5%)	No hit	TUBD1	19	6944059	6944346	GO:0005634;GO:0005814;GO:0005874	nucleus;centriole;microtubule	GO:0005200;GO:0005525	structural constituent of cytoskeleton;GTP binding	GO:0007018;GO:0007283	microtubule-based movement;spermatogenesis
C0000360a11	CBN1_C0000360a11.q1kT7SCF	Sanger	AM075288	NA						No hit	undefined	#N/A	#N/A	#N/A
C0000360a13	CBN1_C0000360a13.q1kT7SCF	Sanger	AM064640	Gga.24385	TC208848	1330	0	GGGI	similar to GB|AAK32809.1|13605631|AF361435 neuronal development-associated protein 7 {Mus musculus;} , partial (66%)	Q7Q8M6 (Q7Q8M6) AgCP15336 (Fragment)	PIGT	20	4835380	4835213	GO:0005783;GO:0016021;GO:0042765	endoplasmic reticulum;integral to membrane;GPI-anchor transamidase complex	GO:0005554	molecular_function unknown	GO:0000004	biological process unknown
C0000360a16	CBN1_C0000360a16.q1kT7SCF	Sanger	AM064643	Gga.16404	TC211053	613	1e-174	GGGI	Gallus gallus finished cDNA, clone ChEST1013c4	Q8C0N2 (Q8C0N2) Mus musculus adult male testis cDNA, RIKEN full-...	undefined	4	47105647	47106200	GO:0016021	integral to membrane	GO:0008415;GO:0016740	acyltransferase activity;transferase activity	GO:0008152;GO:0008654	metabolism;phospholipid biosynthesis
C0000360a18	CBN1_C0000360a18.q1kT7SCF	Sanger	AM064645	NA	ChEST410l11	248	1e-65	CHEST	Similar to AAH21452 (AAH21452) Ddx6 protein	Q8IV96 (Q8IV96) DDX6 protein	undefined	24	5233416	5233290	GO:0005634;GO:0005783	nucleus;endoplasmic reticulum	GO:0003676;GO:0003723;GO:0003724;GO:0004004;GO:0004386;GO:0005524;GO:0008026;GO:0016787;GO:0051082	nucleic acid binding;RNA binding;RNA helicase activity;ATP-dependent RNA helicase activity;helicase activity;ATP binding;ATP-dependent helicase activity;hydrolase activity;unfolded protein binding	GO:0001666;GO:0006457;GO:0006950	response to hypoxia;protein folding;response to stress
C0000360a19	CBN1_C0000360a19.q1kT7SCF	Sanger	AM064646	Gga.26472	TC214023	1211	0	GGGI	homologue to UP|Q7Z4L4 (Q7Z4L4) TNIK protein, partial (85%)	Q7Z4L4 (Q7Z4L4) TNIK protein	MAP4K4	9	19176710	19176884	GO:0008372	cellular_component unknown	GO:0004674;GO:0005083;GO:0005524;GO:0016740	protein serine/threonine kinase activity;small GTPase regulator activity;ATP binding;transferase activity	GO:0006468;GO:0006950;GO:0007243	protein amino acid phosphorylation;response to stress;protein kinase cascade
C0000360a22	CBN1_C0000360a22.q1kT7SCF	Sanger	AM064649	Gga.1746	TC211798	1267	0	GGGI	similar to UP|Q9VAT0 (Q9VAT0) CG1520-PA, isoform A (Cg1520-pb, isoform b) (RE12101p), partial (3%)	No hit	undefined	28	2906413	2906002	GO:0005624;GO:0005737;GO:0005856	membrane fraction;cytoplasm;cytoskeleton	GO:0003779;GO:0005200;GO:0005543	actin binding;structural constituent of cytoskeleton;phospholipid binding	GO:0000004	biological process unknown
C0000360a23	CBN1_C0000360a23.q1kT7SCF	Sanger	AM064650	NA	BU436308	989	0	GGGI	undefined	No hit	FKBP5	32	967349	968027	GO:0005634	nucleus	GO:0003755;GO:0005488;GO:0005528;GO:0016853;GO:0051082	peptidyl-prolyl cis-trans isomerase activity;binding;FK506 binding;isomerase activity;unfolded protein binding	GO:0006457	protein folding
C0000360a24	CBN1_C0000360a24.q1kT7SCF	Sanger	AM064651	Gga.13846	TC192101	981	0	GGGI	homologue to UP|XPO4_HUMAN (Q9C0E2) Exportin 4 (Exp4), complete	Q6ZPJ4 (Q6ZPJ4) MKIAA1721 protein (Fragment)	undefined	1	170680835	170681023	GO:0005634;GO:0005643;GO:0005737	nucleus;nuclear pore;cytoplasm	GO:0008565	protein transporter activity	GO:0000059;GO:0006810;GO:0015031	protein-nucleus import, docking;transport;protein transport
C0000360b01	CBN1_C0000360b01.q1kT7SCF	Sanger	AM064652	Gga.9354	TC186154	817	0	GGGI	PIR|B49023|B49023 14-3-3 protein gamma subtype - rat {Rattus norvegicus;} , complete	Q6PCG0 (Q6PCG0) MGC69099 protein	undefined	19	3982063	3982721	GO:0016020	membrane	GO:0004720;GO:0004872;GO:0005044;GO:0005507	protein-lysine 6-oxidase activity;receptor activity;scavenger receptor activity;copper ion binding	GO:0000004	biological process unknown
C0000360b02	CBN1_C0000360b02.q1kT7SCF	Sanger	AM064653	Gga.4852	TC187768	1247	0	GGGI	Gallus gallus finished cDNA, clone ChEST871k18	No hit	CRLF3	18	6411252	6410612	GO:0008372	cellular_component unknown	GO:0004872	receptor activity	GO:0000004	biological process unknown
C0000360b03	CBN1_C0000360b03.q1kT7SCF	Sanger	AM064654	Gga.11743	TC193931	1324	0	GGGI	Gallus gallus finished cDNA, clone ChEST1005f16	Q9CVF5 (Q9CVF5) Mus musculus adult male small intestine cDNA, RI...	NQO2	2	66128310	66128008	GO:0008372	cellular_component unknown	GO:0003955;GO:0005489;GO:0008753;GO:0016491	NAD(P)H dehydrogenase (quinone) activity;electron transporter activity;NADPH dehydrogenase (quinone) activity;oxidoreductase activity	GO:0006118	electron transport
C0000360b04	CBN1_C0000360b04.q1kT7SCF	Sanger	AM064655	Gga.15813	TC193823	1326	0	GGGI	Gallus gallus finished cDNA, clone ChEST329a14	Q9HAG4 (Q9HAG4) Hypothetical protein FLJ11688	undefined	Un	23484205	23484372	GO:0000151;GO:0005622;GO:0008372	ubiquitin ligase complex;intracellular;cellular_component unknown	GO:0004842;GO:0005554;GO:0008270	ubiquitin-protein ligase activity;molecular_function unknown;zinc ion binding	GO:0016567	biological_process unknown;protein ubiquitination
C0000360b05	CBN1_C0000360b05.q1kT7SCF	Sanger	AM064656	Gga.7682	TC187777	1114	0	GGGI	Gallus gallus finished cDNA, clone ChEST388p14	No hit	undefined	20	1335619	1335042	GO:0008372	cellular_component unknown	GO:0005554	molecular_function unknown	GO:0000004	biological process unknown
C0000360b06	CBN1_C0000360b06.q1kT7SCF	Sanger	AM064657	Gga.31935	TC199457	1039	0	GGGI	undefined	No hit	undefined	21	2026075	2025471	GO:0008372	cellular_component unknown	GO:0005554	molecular_function unknown	GO:0000004	biological process unknown
C0000360b08	CBN1_C0000360b08.q1kT7SCF	Sanger	AM064658	Gga.29542	TC194827	1178	0	GGGI	undefined	No hit	undefined	Un	103204227	103204563	GO:0008372	cellular_component unknown	GO:0003676	nucleic acid binding	GO:0000398	nuclear mRNA splicing, via spliceosome
C0000360b09	CBN1_C0000360b09.q1kT7SCF	Sanger	AM064659	Gga.6306	BU296140	1108	0	GGGI	undefined	Q9NXZ6 (Q9NXZ6) Putative transmembrane protein NMA	BAMBI	2	14644337	14643676	GO:0016021	integral to membrane	GO:0005554	molecular_function unknown	GO:0000004	biological process unknown
C0000360b12	CBN1_C0000360b12.q1kT7SCF	Sanger	AM064662	Gga.17142	TC187324	882	0	GGGI	similar to GB|AAA58474.1|182642|HUMFKBP25A rapamycin-binding protein {Homo sapiens;} , partial (58%)	Q90ZK7 (Q90ZK7) Putative FK506-binding protein	FKBP3	5	55462386	55462522	GO:0005634	nucleus	GO:0003755;GO:0004872;GO:0005528;GO:0016853	peptidyl-prolyl cis-trans isomerase activity;receptor activity;FK506 binding;isomerase activity	GO:0006457	protein folding
C0000360b13	CBN1_C0000360b13.q1kT7SCF	Sanger	AM064663	Gga.2039	TC209954	1269	0	GGGI	UP|HO_CHICK (P14791) Heme oxygenase (HO) , complete	Q6PA67 (Q6PA67) MGC68771 protein	HMOX1	1	48821352	48820919	GO:0005624;GO:0005783;GO:0005792	membrane fraction;endoplasmic reticulum;microsome	GO:0004392;GO:0004871;GO:0016491	heme oxygenase (decyclizing) activity;signal transducer activity;oxidoreductase activity	GO:0006788;GO:0043123	heme oxidation;positive regulation of I-kappaB kinase/NF-kappaB cascade
C0000360b15	CBN1_C0000360b15.q1kT7SCF	Sanger	AM064665	Gga.1765	TC188949	1193	0	GGGI	Gallus gallus finished cDNA, clone ChEST230j15	No hit	undefined	2	3535820	3536092	GO:0005739;GO:0005961	mitochondrion;glycine dehydrogenase complex (decarboxylating)	GO:0004375;GO:0005489;GO:0016491	glycine dehydrogenase (decarboxylating) activity;electron transporter activity;oxidoreductase activity	GO:0006544;GO:0006546	glycine metabolism;glycine catabolism
C0000360b18	CBN1_C0000360b18.q1kT7SCF	Sanger	AM064667	Gga.8242	TC190494	1134	0	GGGI	Gallus gallus finished cDNA, clone ChEST189b10	Q6TNS0 (Q6TNS0) Peroxisomal biogenesis factor 12	PEX12	19	4181561	4182011	GO:0000151;GO:0005777;GO:0005779	ubiquitin ligase complex;peroxisome;integral to peroxisomal membrane	GO:0004842;GO:0005515;GO:0008270	ubiquitin-protein ligase activity;protein binding;zinc ion binding	GO:0016567	protein ubiquitination
C0000360c01	CBN1_C0000360c01.q1kT7SCF	Sanger	AM064673	Gga.12825	TC204922	315	3e-85	GGGI	Gallus gallus finished cDNA, clone ChEST708g4	No hit	undefined	2	64377627	64377411	GO:0008372	cellular_component unknown	GO:0005554	molecular_function unknown	GO:0000004	biological process unknown
C0000360c03	CBN1_C0000360c03.q1kT7SCF	Sanger	AM064675	Gga.1749	TC190204	283	5e-76	GGGI	similar to UP|Q6PF69 (Q6PF69) MGC68839 protein, partial (88%)	No hit	MVP	28	24518	24611	GO:0005634;GO:0005737;GO:0030529	nucleus;cytoplasm;ribonucleoprotein complex	GO:0005554	molecular_function unknown	GO:0042493	response to drug
C0000360c05	CBN1_C0000360c05.q1kT7SCF	Sanger	AM064677	Gga.2994	chr28_1.57	498	1e-139	GENSCAN	Methyl-CpG-binding domain protein 3 (Methyl-CpG binding protein MBD3). [Source:Uniprot/SWISSPROT;Acc:O95983]	No hit	undefined	28	1318221	1317967	GO:0005634	nucleus	GO:0003677	DNA binding	GO:0006355	regulation of transcription, DNA-dependent
C0000360c07	CBN1_C0000360c07.q1kT7SCF	Sanger	AM064679	Gga.423	TC208351	1229	0	GGGI	UP|Q9YGP0 (Q9YGP0) Clusterin, complete	Q9YGP0 (Q9YGP0) Clusterin	CLU	3	103193261	103193491	GO:0005576	extracellular region	GO:0005554	molecular_function unknown	GO:0006629;GO:0006915;GO:0006958;GO:0007338;GO:0008219	lipid metabolism;apoptosis;complement activation, classical pathway;fertilization (sensu Metazoa);cell death
C0000360c09	CBN1_C0000360c09.q1kT7SCF	Sanger	AM064680	Gga.12272	TC211509	1239	0	GGGI	Gallus gallus finished cDNA, clone ChEST56d3	No hit	undefined	10	11782883	11782257	GO:0008372	cellular_component unknown	GO:0005515	protein binding		biological_process unknown
C0000360c11	CBN1_C0000360c11.q1kT7SCF	Sanger	AM064681	Gga.6181	TC190357	954	0	GGGI	weakly similar to UP|Q7SYR9 (Q7SYR9) MGC64545 protein, partial (85%)	Q7SYR9 (Q7SYR9) MGC64545 protein	HSD11B1	26	1730786	1730938	GO:0005789;GO:0005792;GO:0016021	endoplasmic reticulum membrane;microsome;integral to membrane	GO:0003845;GO:0016491	11-beta-hydroxysteroid dehydrogenase activity;oxidoreductase activity	GO:0008152;GO:0008211	metabolism;glucocorticoid metabolism
C0000360c13	CBN1_C0000360c13.q1kT7SCF	Sanger	AM064682	Gga.5906	TC211846	1304	0	GGGI	UP|Q6NUT9 (Q6NUT9) Zgc:85946, partial (6%)	No hit	undefined	14	8239686	8240351	GO:0008372	cellular_component unknown	GO:0005554	molecular_function unknown	GO:0000004	biological process unknown
C0000360c14	CBN1_C0000360c14.q1kT7SCF	Sanger	AM064683	Gga.4900	TC207549	864	0	GGGI	similar to UP|Q90636 (Q90636) 17.5 protein, partial (79%)	Q90636 (Q90636) 17.5 protein	undefined	Un	25556215	25556528	GO:0016021	integral to membrane	GO:0005529;GO:0008329;GO:0042287	sugar binding;pattern recognition receptor activity;MHC protein binding	GO:0006910;GO:0008037;GO:0009756;GO:0019733;GO:0019734;GO:0042110;GO:0042832;GO:0046803	phagocytosis, recognition;cell recognition;carbohydrate mediated signaling;antibacterial humoral response (sensu Vertebrata);antifungal humoral response (sensu Vertebrata);T-cell activation;defense response to pathogenic protozoa;reduction of virulence
C0000360c17	CBN1_C0000360c17.q1kT7SCF	Sanger	AM064685	Gga.23434	CN229723	712	0	GGGI	undefined	Q801S9 (Q801S9) MGC53385 protein	CUEDC1	19	8291810	8291997	GO:0008372	cellular_component unknown	GO:0005554	molecular_function unknown	GO:0000004	biological process unknown
C0000360c18	CBN1_C0000360c18.q1kT7SCF	Sanger	AM064686	Gga.9661	TC189006	1289	0	GGGI	UP|Q9W6V0 (Q9W6V0) Hyperion protein, 419 kD isoform, complete	Q9W6V0 (Q9W6V0) Hyperion protein, 419 kD isoform	AKAP9	2	21764490	21764703	GO:0005813;GO:0005856	centrosome;cytoskeleton	GO:0005102;GO:0005515	receptor binding;protein binding	GO:0006810;GO:0007165;GO:0007268	transport;signal transduction;synaptic transmission
C0000360c19	CBN1_C0000360c19.q1kT7SCF	Sanger	AM064687	NA	chr1_36.186	1273	0	GENSCAN	undefined	No hit	undefined	1	180689768	180689104	GO:0008372	cellular_component unknown	GO:0005554	molecular_function unknown	GO:0000004	biological process unknown
C0000360c20	CBN1_C0000360c20.q1kT7SCF	Sanger	AM064688	Gga.4389	BU220605	672	0	GGGI	undefined	Q8BT09 (Q8BT09) Mus musculus 11 days embryo whole body cDNA, RIK...	undefined	Z	13539212	13539425	GO:0005622;GO:0005840	intracellular;ribosome	GO:0003735	structural constituent of ribosome	GO:0006412	protein biosynthesis
C0000360c21	CBN1_C0000360c21.q1kT7SCF	Sanger	AM064689	NA	BU136824	755	0	GGGI	undefined	No hit	PERQ1	9	481971	482640	GO:0008372	cellular_component unknown	GO:0005554	molecular_function unknown	GO:0000004	biological process unknown
C0000360c22	CBN1_C0000360c22.q1kT7SCF	Sanger	AM064690	Gga.5767	TC211981	1306	0	GGGI	Gallus gallus finished cDNA, clone ChEST496a19	Q8K194 (Q8K194) Putative nucleic acid binding protein RY-1 (Mus ...	undefined	Un	141332132	141331866	GO:0008372	cellular_component unknown	GO:0003676	nucleic acid binding		biological_process unknown
C0000360c23	CBN1_C0000360c23.q1kT7SCF	Sanger	AM064691	Gga.1274	TC188400	728	0	GGGI	Gallus gallus finished cDNA, clone ChEST43o2	Q9NVZ3 (Q9NVZ3) Hypothetical protein FLJ10420	undefined	21	4231317	4231700	GO:0008372	cellular_component unknown	GO:0005554	molecular_function unknown	GO:0000004	biological process unknown
C0000360c24	CBN1_C0000360c24.q1kT7SCF	Sanger	AM064692	NA	TC195948	83	4e-15	GGGI	UP|Q98SN7 (Q98SN7) Wg/int-1 related gene product WNT-2B, complete	Q9CZW3 (Q9CZW3) Mus musculus 10 days embryo whole body cDNA, RIK...	WNT2	1	21683095	21683518	GO:0005576	extracellular region	GO:0004871;GO:0005201	signal transducer activity;extracellular matrix structural constituent	GO:0007223;GO:0007275	frizzled-2 signaling pathway;development
C0000360d01	CBN1_C0000360d01.q1kT7SCF	Sanger	AM064693	Gga.31064	BU130878	779	0	GGGI	undefined	Q95X59 (Q95X59) Hypothetical protein F33D11.12	ZDHHC7	11	17435225	17434884	GO:0016021	integral to membrane	GO:0046872	metal ion binding	GO:0000004	biological process unknown
C0000360d02	CBN1_C0000360d02.q1kT7SCF	Sanger	AM064694	NA	chr2_8.157	1259	0	GENSCAN	undefined	No hit	undefined	2	39517877	39518539	GO:0008372	cellular_component unknown	GO:0005554	molecular_function unknown	GO:0000004	biological process unknown
C0000360d04	CBN1_C0000360d04.q1kT7SCF	Sanger	AM064696	Gga.6146	TC191157	876	0	GGGI	Gallus gallus finished cDNA, clone ChEST829n12	Q6PIT8 (Q6PIT8) LGALS2 protein (Fragment)	LGALS2	Un	16770380	16770570	GO:0005625	soluble fraction	GO:0005529	sugar binding	GO:0000004	biological process unknown
C0000360d05	CBN1_C0000360d05.q1kT7SCF	Sanger	AM064697	NA						Q90865 (Q90865) Hepatocyte growth factor-like/macrophage stimula...	undefined	#N/A	#N/A	#N/A
C0000360d06	CBN1_C0000360d06.q1kT7SCF	Sanger	AM064698	NA	BU248387	967	0	GGGI	undefined	No hit	undefined	1	79408049	79407389	GO:0005634	nucleus	GO:0005554	molecular_function unknown	GO:0000004	biological process unknown
C0000360d07	CBN1_C0000360d07.q1kT7SCF	Sanger	AM064699	Gga.5283	TC190751	1257	0	GGGI	Gallus gallus finished cDNA, clone ChEST486o12	O35114 (O35114) MLGP85/LIMP II (Scavenger receptor class B, memb...	SCARB2	4	50457099	50457290	GO:0005624;GO:0005765;GO:0005887	membrane fraction;lysosomal membrane;integral to plasma membrane	GO:0004872	receptor activity	GO:0007155	cell adhesion
C0000360d08	CBN1_C0000360d08.q1kT7SCF	Sanger	AM064700	Gga.5178	TC210090	1187	0	GGGI	Gallus gallus finished cDNA, clone ChEST602d20	No hit	undefined	8	20449508	20450174	GO:0008372	cellular_component unknown	GO:0005554	molecular_function unknown	GO:0000004	biological process unknown
C0000360d09	CBN1_C0000360d09.q1kT7SCF	Sanger	AM064701	Gga.5672	TC189003	1158	0	GGGI	similar to UP|Q5T8E1 (Q5T8E1) Acyl-Coenzyme A binding domain containing 5, partial (67%)	Q8N6E3 (Q8N6E3) Acyl-Coenzyme A binding domain containing 5	ACBD5	2	15299661	15299382	GO:0008372	cellular_component unknown	GO:0000062	acyl-CoA binding	GO:0000004	biological process unknown
C0000360d11	CBN1_C0000360d11.q1kT7SCF	Sanger	AM064702	Gga.10269	TC205437	640	0	GGGI	Gallus gallus finished cDNA, clone ChEST29i21	Q6PD11 (Q6PD11) G protein-coupled receptor 73	GPR73L1	3	5807448	5807968	GO:0016021	integral to membrane	GO:0001584;GO:0004983	rhodopsin-like receptor activity;neuropeptide Y receptor activity	GO:0007186	G-protein coupled receptor protein signaling pathway
C0000360d12	CBN1_C0000360d12.q1kT7SCF	Sanger	AM064703	NA	TC219422	440	1e-122	GGGI	similar to UP|Q86UH1 (Q86UH1) Leukocyte formin, partial (19%)	Q9JL26 (Q9JL26) Formin-like protein (Fragment)	FMNL3	27	1547728	1547409	GO:0008372	cellular_component unknown	GO:0003743;GO:0003779;GO:0017048	translation initiation factor activity;actin binding;Rho GTPase binding	GO:0006413;GO:0016043;GO:0030036	translational initiation;cell organization and biogenesis;actin cytoskeleton organization and biogenesis
C0000360d15	CBN1_C0000360d15.q1kT7SCF	Sanger	AM064706	Gga.7310	TC210039	1265	0	GGGI	homologue to PIR|T09514|T09514 5''-AMP-activated protein kinase beta-1 chain - human {Homo sapiens;} , partial (96%)	No hit	undefined	15	9564240	9563585	GO:0008372	cellular_component unknown	GO:0004553	hydrolase activity, hydrolyzing O-glycosyl compounds	GO:0005975;GO:0006633;GO:0007165	carbohydrate metabolism;fatty acid biosynthesis;signal transduction
C0000360d19	CBN1_C0000360d19.q1kT7SCF	Sanger	AM064710	Gga.24538	TC219262	666	0	GGGI	homologue to UP|Q8WU20 (Q8WU20) Fibroblast growth factor receptor substrate 2, partial (93%)	Q8C180 (Q8C180) Mus musculus 10 days neonate skin cDNA, RIKEN fu...	FRS2	1	32394629	32394818	GO:0005887	integral to plasma membrane	GO:0004872;GO:0005068;GO:0005158;GO:0005515;GO:0016299;GO:0019211	receptor activity;transmembrane receptor protein tyrosine kinase adaptor protein activity;insulin receptor binding;protein binding;regulator of G-protein signaling activity;phosphatase activator activity	GO:0007185;GO:0007186;GO:0008543	transmembrane receptor protein tyrosine phosphatase signaling pathway;G-protein coupled receptor protein signaling pathway;fibroblast growth factor receptor signaling pathway
C0000360d20	CBN1_C0000360d20.q1kT7SCF	Sanger	AM064711	Gga.5322	TC187721	1150	0	GGGI	UP|R11A_CANFA (P62490) Ras-related protein Rab-11A (Rab-11), complete	Q8AVV4 (Q8AVV4) Rab11b-prov protein	undefined	10	18850406	18850196	GO:0008372	cellular_component unknown	GO:0003924;GO:0005215;GO:0005515;GO:0005525;GO:0019905	GTPase activity;transporter activity;protein binding;GTP binding;syntaxin binding	GO:0007264;GO:0048227	small GTPase mediated signal transduction;plasma membrane to endosome transport
C0000360d21	CBN1_C0000360d21.q1kT7SCF	Sanger	AM064712	Gga.31949	TC225055	1154	0	GGGI	undefined	No hit	undefined	Un	86236338	86235672	GO:0005739;GO:0005744	mitochondrion;mitochondrial inner membrane presequence translocase complex	GO:0003735;GO:0015450	structural constituent of ribosome;protein translocase activity	GO:0006412;GO:0006886	protein biosynthesis;intracellular protein transport
C0000360d23	CBN1_C0000360d23.q1kT7SCF	Sanger	AM064714	Gga.12980	TC199710	1209	0	GGGI	Gallus gallus finished cDNA, clone ChEST279n16	Q86VN8 (Q86VN8) Phospholipase C, delta 1	PLCD1	2	4137110	4136868	GO:0008372	cellular_component unknown	GO:0004435;GO:0004871;GO:0005509;GO:0016787	phosphoinositide phospholipase C activity;signal transducer activity;calcium ion binding;hydrolase activity	GO:0006644;GO:0007242;GO:0016042	phospholipid metabolism;intracellular signaling cascade;lipid catabolism
C0000360d24	CBN1_C0000360d24.q1kT7SCF	Sanger	AM064715	Gga.30807	TC212830	1283	0	GGGI	similar to UP|THU2_HUMAN (Q9BTF0) THUMP domain containing protein 2, partial (56%)	Q8BSI5 (Q8BSI5) Mus musculus 12 days embryo male wolffian duct i...	THUMPD2	3	13062042	13061760	GO:0008372	cellular_component unknown	GO:0003677;GO:0005554;GO:0008170;GO:0008757;GO:0016740	DNA binding;molecular_function unknown;N-methyltransferase activity;S-adenosylmethionine-dependent methyltransferase activity;transferase activity	GO:0006306	DNA methylation
C0000360e01	CBN1_C0000360e01.q1kT7SCF	Sanger	AM064716	Gga.15766	TC187733	835	0	GGGI	homologue to UP|IF6_HUMAN (P56537) Eukaryotic translation initiation factor 6 (eIF-6) (B4 integrin interactor) (CAB) (p27(BBP)) (B(2)GCN homolog) (OK/SW-cl.27), complete	No hit	ITGB4BP	20	1246581	1247054	GO:0005634	nucleus	GO:0003743;GO:0016491	translation initiation factor activity;oxidoreductase activity	GO:0006412;GO:0006413;GO:0008152	protein biosynthesis;translational initiation;metabolism
C0000360e02	CBN1_C0000360e02.q1kT7SCF	Sanger	AM064717	Gga.13167	TC210112	1168	0	GGGI	Gallus gallus finished cDNA, clone ChEST741l20	Q6PD05 (Q6PD05) 4930566A11Rik protein	undefined	#N/A	#N/A	#N/A	GO:0005634	nucleus	GO:0003676;GO:0008270	nucleic acid binding;zinc ion binding	GO:0000004	biological process unknown
C0000360e03	CBN1_C0000360e03.q1kT7SCF	Sanger	AM064718	Gga.1098	AJ451232	872	0	GGGI	undefined	No hit	undefined	21	2473062	2472908	GO:0008372	cellular_component unknown	GO:0005554	molecular_function unknown	GO:0000004	biological process unknown
C0000360e05	CBN1_C0000360e05.q1kT7SCF	Sanger	AM064720	Gga.2057	TC210994	545	1e-154	GGGI	Gallus gallus finished cDNA, clone ChEST861j22	No hit	undefined	8	25385910	25386192	GO:0008372	cellular_component unknown	GO:0005554	molecular_function unknown	GO:0006350;GO:0006952	transcription;defense response
C0000360e07	CBN1_C0000360e07.q1kT7SCF	Sanger	AM064721	Gga.5296	TC209790	634	0	GGGI	homologue to GB|AAA36112.1|307066|HUMIMP inosine-5'-monophosphate dehydrogenase {Homo sapiens;} , partial (42%)	Q6P9U9 (Q6P9U9) IMP (Inosine monophosphate) dehydrogenase 2	IMPDH1	12	11617788	11617934	GO:0008372	cellular_component unknown	GO:0003824;GO:0003938;GO:0016491	catalytic activity;IMP dehydrogenase activity;oxidoreductase activity	GO:0006164;GO:0006177;GO:0006183;GO:0007601	purine nucleotide biosynthesis;GMP biosynthesis;GTP biosynthesis;visual perception
C0000360e08	CBN1_C0000360e08.q1kT7SCF	Sanger	AM064722	Gga.8230	TC212229	1112	0	GGGI	Gallus gallus finished cDNA, clone ChEST547a24	Q6I9V1 (Q6I9V1) DPEP1 protein	undefined	Un	19208959	19209101	GO:0005792	microsome	GO:0004237;GO:0008237;GO:0008238;GO:0008239;GO:0016787;GO:0016805	membrane dipeptidase activity;metallopeptidase activity;exopeptidase activity;dipeptidyl-peptidase activity;hydrolase activity;dipeptidase activity	GO:0006508	proteolysis and peptidolysis
C0000360e09	CBN1_C0000360e09.q1kT7SCF	Sanger	AM064723	Gga.2467	TC187435	1306	0	GGGI	GB|BAB83927.1|18249693|AB076374 immunoglobulin J chain {Gallus gallus;} , complete	No hit	IGJ	4	50553949	50553561	GO:0005576	extracellular region	GO:0003823	antigen binding	GO:0006955	immune response
C0000360e10	CBN1_C0000360e10.q1kT7SCF	Sanger	AM064724	Gga.12033	TC193974	1243	0	GGGI	Gallus gallus finished cDNA, clone ChEST1005j19	Q801P2 (Q801P2) MGC52622 protein	undefined	Un	44695141	44695212	GO:0005634;GO:0005737;GO:0005783;GO:0005856;GO:0005886;GO:0005895;GO:0005912;GO:0016020	nucleus;cytoplasm;endoplasmic reticulum;cytoskeleton;plasma membrane;interleukin-5 receptor complex;adherens junction;membrane	GO:0003790;GO:0005137;GO:0008022;GO:0008093;GO:0042043;GO:0042803;GO:0045545;GO:0046982	actin modulating activity;interleukin-5 receptor binding;protein C-terminus binding;cytoskeletal adaptor activity;neurexin binding;protein homodimerization activity;syndecan binding;protein heterodimerization activity	GO:0006612;GO:0006930;GO:0007242;GO:0007268;GO:0007273;GO:0007399;GO:0030036;GO:0046907	protein-membrane targeting;substrate-bound cell migration, cell extension;intracellular signaling cascade;synaptic transmission;regulation of synapse;neurogenesis;actin cytoskeleton organization and biogenesis;intracellular transport
C0000360e11	CBN1_C0000360e11.q1kT7SCF	Sanger	AM064725	Gga.29875	TC189141	799	0	GGGI	similar to UP|Q5SFM8 (Q5SFM8) Peri implantation stem cell 1, partial (22%)	No hit	undefined	13	16860564	16860979	GO:0008372	cellular_component unknown	GO:0005554	molecular_function unknown	GO:0000004	biological process unknown
C0000360e13	CBN1_C0000360e13.q1kT7SCF	Sanger	AM064727	Gga.13116	TC215459	1249	0	GGGI	Gallus gallus finished cDNA, clone ChEST878p15	No hit	undefined	Un	11910069	11909420	GO:0008372	cellular_component unknown	GO:0005554	molecular_function unknown	GO:0000004	biological process unknown
C0000360e14	CBN1_C0000360e14.q1kT7SCF	Sanger	AM064728	Gga.31060	TC207360	1316	0	GGGI	homologue to GB|CAA76202.1|2924335|HSEXPORTI Exportin(tRNA) {Homo sapiens;} , partial (85%)	Q8WUG2 (Q8WUG2) TRNA exportin	XPOT	Un	104753654	104753882	GO:0005634	nucleus	GO:0000049;GO:0005488	tRNA binding;binding	GO:0006810	transport
C0000360e15	CBN1_C0000360e15.q1kT7SCF	Sanger	AM064729	Gga.22617	TC209077	1291	0	GGGI	similar to UP|Q6GNT2 (Q6GNT2) MGC80896 protein, partial (91%)	No hit	undefined	15	11247384	11248050	GO:0008372	cellular_component unknown	GO:0005554	molecular_function unknown	GO:0000004	biological process unknown
C0000360e17	CBN1_C0000360e17.q1kT7SCF	Sanger	AM064730	Gga.12177	TC212586	583	1e-165	GGGI	Gallus gallus finished cDNA, clone ChEST789p20	Q96ST2 (Q96ST2) Hypothetical protein FLJ14655	undefined	9	737100	736907	GO:0008372	cellular_component unknown	GO:0005554	molecular_function unknown	GO:0000004	biological process unknown
C0000360e18	CBN1_C0000360e18.q1kT7SCF	Sanger	AM064731	Gga.7897	TC197497	842	0	GGGI	Gallus gallus finished cDNA, clone ChEST661p10	Q8NB40 (Q8NB40) Hypothetical protein FLJ34270	undefined	17	9325813	9325990	GO:0000151;GO:0005576	ubiquitin ligase complex;extracellular region	GO:0004842;GO:0005179;GO:0008270	ubiquitin-protein ligase activity;hormone activity;zinc ion binding	GO:0007582;GO:0016567	physiological process;protein ubiquitination
C0000360e20	CBN1_C0000360e20.q1kT7SCF	Sanger	AM064733	Gga.5838	TC187420	670	0	GGGI	Gallus gallus finished cDNA, clone ChEST724e3	No hit	undefined	Un	83043396	83043751	GO:0008372	cellular_component unknown	GO:0005554	molecular_function unknown	GO:0000004	biological process unknown
C0000360e24	CBN1_C0000360e24.q1kT7SCF	Sanger	AM064737	Gga.12915	chrUn_1.50	981	0	GENSCAN	undefined	Q95KV0 (Q95KV0) IkB kinase-beta	CHUK	Un	904856	905350	GO:0005737	cytoplasm	GO:0004713;GO:0005524;GO:0008384;GO:0016740	protein-tyrosine kinase activity;ATP binding;IkappaB kinase activity;transferase activity	GO:0006955;GO:0007252;GO:0009653	immune response;I-kappaB phosphorylation;morphogenesis
C0000360f01	CBN1_C0000360f01.q1kT7SCF	Sanger	AM064738	Gga.998	TC191238	936	0	GGGI	UP|Q6PVZ9 (Q6PVZ9) CD3 glycoprotein, complete	Q6PVZ9 (Q6PVZ9) CD3 glycoprotein	undefined	24	5135493	5135794	GO:0005737;GO:0005887;GO:0016020;GO:0016021;GO:0042101	cytoplasm;integral to plasma membrane;membrane;integral to membrane;T-cell receptor complex	GO:0004872;GO:0004888;GO:0005489;GO:0030159;GO:0042608	receptor activity;transmembrane receptor activity;electron transporter activity;receptor signaling complex scaffold activity;T-cell receptor binding	GO:0006118;GO:0006461;GO:0007163;GO:0007166;GO:0015031;GO:0042110;GO:0042981	electron transport;protein complex assembly;establishment and/or maintenance of cell polarity;cell surface receptor linked signal transduction;protein transport;T-cell activation;regulation of apoptosis
C0000360f02	CBN1_C0000360f02.q1kT7SCF	Sanger	AM064739	Gga.30443	TC202961	1277	0	GGGI	undefined	No hit	undefined	20	9528347	9529011	GO:0008372	cellular_component unknown	GO:0005554	molecular_function unknown	GO:0000004	biological process unknown
C0000360f03	CBN1_C0000360f03.q1kT7SCF	Sanger	AM064740	Gga.265	chr7_6.191	654	0	GENSCAN	Macrophage receptor MARCO (Macrophage receptor with collagenous structure). [Source:Uniprot/SWISSPROT;Acc:Q9UEW3]	Q9I8D5 (Q9I8D5) Putative scavenger receptor MARCO	MARCO	7	29179409	29178957	GO:0005737;GO:0016021	cytoplasm;integral to membrane	GO:0004872;GO:0005044	receptor activity;scavenger receptor activity	GO:0006817	phosphate transport
C0000360f05	CBN1_C0000360f05.q1kT7SCF	Sanger	AM064742	NA	chrUn_7.51	349	4e-94	GENSCAN	undefined	Q8BR72 (Q8BR72) Mus musculus adult male corpora quadrigemina cDN...	BIRC6	Un	31469006	31468823	GO:0005622;GO:0008372	intracellular;cellular_component unknown	GO:0004840;GO:0004869;GO:0016874	ubiquitin conjugating enzyme activity;cysteine protease inhibitor activity;ligase activity	GO:0006512;GO:0006915;GO:0006916	ubiquitin cycle;apoptosis;anti-apoptosis
C0000360f07	CBN1_C0000360f07.q1kT7SCF	Sanger	AM064744	Gga.28820	TC186247	876	0	GGGI	similar to UP|Q6AZP2 (Q6AZP2) MGC82698 protein, partial (8%)	No hit	TLOC1	9	19360212	19359543	GO:0005783;GO:0016021	endoplasmic reticulum;integral to membrane	GO:0004872;GO:0008565	receptor activity;protein transporter activity	GO:0006613;GO:0015031	cotranslational protein-membrane targeting;protein transport
C0000360f08	CBN1_C0000360f08.q1kT7SCF	Sanger	AM064745	NA	chr1_2.161	870	0	GENSCAN	undefined	No hit	ATXN7L1	1	9635468	9634800	GO:0008372	cellular_component unknown	GO:0005554	molecular_function unknown	GO:0000004	biological process unknown
C0000360f12	CBN1_C0000360f12.q1kT7SCF	Sanger	AM064749	NA	TC219431	117	3e-25	GGGI	UP|JUND_CHICK (P27921) Transcription factor jun-D, complete	Q800B3 (Q800B3) JunB protein	undefined	Z	25525505	25526097	GO:0000785;GO:0005622;GO:0005634	chromatin;intracellular;nucleus	GO:0003677;GO:0003700;GO:0003702	DNA binding;transcription factor activity;RNA polymerase II transcription factor activity	GO:0000074;GO:0006355;GO:0006357	regulation of cell cycle;regulation of transcription, DNA-dependent;regulation of transcription from RNA polymerase II promoter
C0000360f13	CBN1_C0000360f13.q1kT7SCF	Sanger	AM064750	Gga.17202	TC213908	1205	0	GGGI	Gallus gallus finished cDNA, clone ChEST140j13	Q7ZYN6 (Q7ZYN6) LOC398452 protein (Fragment)	undefined	13	4801903	4802408	GO:0016020	membrane	GO:0005554	molecular_function unknown	GO:0000004	biological process unknown
C0000360f14	CBN1_C0000360f14.q1kT7SCF	Sanger	AM064751	Gga.8343	BU350615	906	0	GGGI	undefined	Q96SY0 (Q96SY0) Hypothetical protein FLJ14569	undefined	10	18740078	18739406	GO:0008372	cellular_component unknown	GO:0005554	molecular_function unknown	GO:0000004	biological process unknown
C0000360f15	CBN1_C0000360f15.q1kT7SCF	Sanger	AM064752	Gga.5539	TC209884	1273	0	GGGI	Gallus gallus finished cDNA, clone ChEST188g16	Q6P5I1 (Q6P5I1) Sdf2 protein (Fragment)	undefined	19	5413478	5413187	GO:0005615;GO:0016020	extracellular space;membrane	GO:0004169	dolichyl-phosphate-mannose-protein mannosyltransferase activity	GO:0006486	protein amino acid glycosylation
C0000360f17	CBN1_C0000360f17.q1kT7SCF	Sanger	AM064753	Gga.1868	TC197159	946	0	GGGI	undefined	No hit	undefined	8	6094831	6094224	GO:0008372	cellular_component unknown	GO:0005554	molecular_function unknown	GO:0000004	biological process unknown
C0000360f23	CBN1_C0000360f23.q1kT7SCF	Sanger	AM064759	Gga.156	TC191150	1162	0	GGGI	UP|Q90YC9 (Q90YC9) DAN, complete	No hit	NBL1	21	4616165	4616766	GO:0008372	cellular_component unknown	GO:0005554	molecular_function unknown	GO:0045786	negative regulation of cell cycle
C0000360g01	CBN1_C0000360g01.q1kT7SCF	Sanger	AM064761	NA	chrUn_9.121	432	1e-121	GENSCAN	undefined	No hit		Un	37666214	37666463	GO:0008372	cellular_component unknown	GO:0005554	molecular_function unknown	GO:0000004	biological process unknown
C0000360g02	CBN1_C0000360g02.q1kT7SCF	Sanger	AM064762	NA	BM439610	398	1e-110	GGGI	undefined	Q8R4U0 (Q8R4U0) Stabilin-2	undefined	12	563465	563661	GO:0008372	cellular_component unknown	GO:0005554	molecular_function unknown	GO:0000004	biological process unknown
C0000360g03	CBN1_C0000360g03.q1kT7SCF	Sanger	AM064763	Gga.7289	TC213339	422	1e-117	GGGI	weakly similar to UP|Q709R7 (Q709R7) Lamin B receptor, partial (3%)	No hit	undefined	18	4442158	4442399	GO:0008372	cellular_component unknown	GO:0005554	molecular_function unknown	GO:0000004	biological process unknown
C0000360g04	CBN1_C0000360g04.q1kT7SCF	Sanger	AM064764	Gga.3908	TC189636	1304	0	GGGI	PIR|I50236|A26694 smooth muscle protein SM22-alpha - chicken {Gallus gallus;} , complete	Q6P7J3 (Q6P7J3) MGC68550 protein	TAGLN	24	4903928	4904021	GO:0008372	cellular_component unknown	GO:0003779	actin binding	GO:0007517	muscle development
C0000360g06	CBN1_C0000360g06.q1kT7SCF	Sanger	AM064766	Gga.9555	TC217157	1308	0	GGGI	Gallus gallus finished cDNA, clone ChEST314a11	Q7Z3L5 (Q7Z3L5) Hypothetical protein DKFZp686H0688	ANK2	4	57342269	57342071	GO:0015629;GO:0016020	actin cytoskeleton;membrane	GO:0005200;GO:0005515;GO:0016491	structural constituent of cytoskeleton;protein binding;oxidoreductase activity	GO:0007165;GO:0008152	signal transduction;metabolism
C0000360g07	CBN1_C0000360g07.q1kT7SCF	Sanger	AM064767	Gga.2742	TC208769	1235	0	GGGI	similar to UP|Q5RJS3 (Q5RJS3) MGC105538 protein, partial (89%)	Q6PBY9 (Q6PBY9) Zgc:73185 protein	undefined	10	20357118	20356888	GO:0008372	cellular_component unknown	GO:0005554	molecular_function unknown	GO:0000004	biological process unknown
C0000360g09	CBN1_C0000360g09.q1kT7SCF	Sanger	AM064769	Gga.8020	TC188084	844	0	GGGI	Gallus gallus finished cDNA, clone ChEST512h14	No hit	undefined	13	764668	765156	GO:0008372	cellular_component unknown	GO:0005554	molecular_function unknown	GO:0000004	biological process unknown
C0000360g11	CBN1_C0000360g11.q1kT7SCF	Sanger	AM064771	Gga.20462	TC194932	1298	0	GGGI	undefined	No hit	undefined	26	3427499	3426816	GO:0008372	cellular_component unknown	GO:0004872;GO:0005158	receptor activity;insulin receptor binding	GO:0007165;GO:0008543	signal transduction;fibroblast growth factor receptor signaling pathway
C0000360g13	CBN1_C0000360g13.q1kT7SCF	Sanger	AM064773	Gga.26317	TC195308	1049	0	GGGI	similar to UP|Q7T389 (Q7T389) Phosphatidylinositol glycan, class Q, partial (9%)	No hit	PIGQ	14	1589274	1588616	GO:0016021	integral to membrane	GO:0016757;GO:0017176	transferase activity, transferring glycosyl groups;phosphatidylinositol N-acetylglucosaminyltransferase activity	GO:0006506	GPI anchor biosynthesis
C0000360g14	CBN1_C0000360g14.q1kT7SCF	Sanger	AM075291	NA						No hit	undefined	10	18739970	18739878
C0000360g16	CBN1_C0000360g16.q1kT7SCF	Sanger	AM064774	Gga.7150	TC213865	1057	0	GGGI	Gallus gallus finished cDNA, clone ChEST443e16	Q800D7 (Q800D7) Selenoprotein H-like protein	MED19	#N/A	#N/A	#N/A	GO:0005874	microtubule	GO:0005198	structural molecule activity	GO:0007018	microtubule-based movement
C0000360g19	CBN1_C0000360g19.q1kT7SCF	Sanger	AM064777	Gga.30814	TC199908	1281	0	GGGI	undefined	No hit	undefined	11	777319	776662	GO:0005576	extracellular region	GO:0008009	chemokine activity	GO:0006935;GO:0006954;GO:0007186;GO:0007267;GO:0007275	chemotaxis;inflammatory response;G-protein coupled receptor protein signaling pathway;cell-cell signaling;development
C0000360g20	CBN1_C0000360g20.q1kT7SCF	Sanger	AM064778	Gga.4514	BU317658	878	0	GGGI	undefined	No hit	undefined	Un	79654572	79655217	GO:0008372	cellular_component unknown	GO:0005554	molecular_function unknown	GO:0000004	biological process unknown
C0000360g22	CBN1_C0000360g22.q1kT7SCF	Sanger	AM064780	Gga.1914	TC188991	1316	0	GGGI	homologue to UP|BLM_CHICK (Q9I920) Bloom's syndrome protein homolog (Fragment) , complete	Q7QD55 (Q7QD55) AgCP1308 (Fragment)	BLM	10	20526849	20526651	GO:0005634	nucleus	GO:0003677;GO:0004003;GO:0005524;GO:0016787	DNA binding;ATP-dependent DNA helicase activity;ATP binding;hydrolase activity	GO:0006260;GO:0006281;GO:0006310;GO:0019735	DNA replication;DNA repair;DNA recombination;antimicrobial humoral response (sensu Vertebrata)
C0000360h02	CBN1_C0000360h02.q1kT7SCF	Sanger	AM064784	Gga.7135	TC207408	1314	0	GGGI	weakly similar to GB|AAK28061.1|13492050|AF316872 protein kinase BRPK {Mus musculus;} , partial (69%)	Q95LW0 (Q95LW0) Hypothetical protein	undefined	Un	70658876	70659421	GO:0005739	mitochondrion	GO:0000287;GO:0004674;GO:0004713;GO:0005524;GO:0016740	magnesium ion binding;protein serine/threonine kinase activity;protein-tyrosine kinase activity;ATP binding;transferase activity	GO:0006468;GO:0006950;GO:0007243	protein amino acid phosphorylation;response to stress;protein kinase cascade
C0000360h03	CBN1_C0000360h03.q1kT7SCF	Sanger	AM064785	Gga.27555	TC198123	1215	0	GGGI	similar to UP|Q8RJX5 (Q8RJX5) Polynucleotide adenyltransferase, partial (4%)	No hit	undefined	Un	60357460	60358144	GO:0008372	cellular_component unknown	GO:0005554	molecular_function unknown	GO:0000004	biological process unknown
C0000360h05	CBN1_C0000360h05.q1kT7SCF	Sanger	AM064787	Gga.5946	BU416640	1172	0	GGGI	undefined	Q8AXN5 (Q8AXN5) Carboxypeptidase A2	CPA2	14	14836741	14837039	GO:0008372	cellular_component unknown	GO:0004180;GO:0004182;GO:0008237;GO:0016787	carboxypeptidase activity;carboxypeptidase A activity;metallopeptidase activity;hydrolase activity	GO:0006508;GO:0007039	proteolysis and peptidolysis;vacuolar protein catabolism
C0000360h09	CBN1_C0000360h09.q1kT7SCF	Sanger	AM064790	Gga.16697	TC209742	1211	0	GGGI	Gallus gallus finished cDNA, clone ChEST158e1	Q6UVX2 (Q6UVX2) C3ORF4	C3orf4	1	77263742	77263447	GO:0016021	integral to membrane	GO:0005554	molecular_function unknown	GO:0000004	biological process unknown
C0000360h11	CBN1_C0000360h11.q1kT7SCF	Sanger	AM064792	Gga.15957	TC193636	1326	0	GGGI	Gallus gallus finished cDNA, clone ChEST548g1	Q8CHD9 (Q8CHD9) MKIAA0664 protein (Fragment)	undefined	19	9022106	9021454	GO:0008372	cellular_component unknown	GO:0003743;GO:0005488	translation initiation factor activity;binding	GO:0006412	protein biosynthesis
C0000360h12	CBN1_C0000360h12.q1kT7SCF	Sanger	AM064793	Gga.16775	BU477998	720	0	GGGI	undefined	No hit	undefined	2	1844212	1843539	GO:0005737	cytoplasm	GO:0004047	aminomethyltransferase activity	GO:0006546	glycine catabolism
C0000360h15	CBN1_C0000360h15.q1kT7SCF	Sanger	AM064796	Gga.20027	TC193922	1314	0	GGGI	similar to UP|Q6EIY8 (Q6EIY8) CelA, partial (4%)	No hit	undefined	Un	36585928	36586574	GO:0008372	cellular_component unknown	GO:0005554	molecular_function unknown	GO:0000004	biological process unknown
C0000360h16	CBN1_C0000360h16.q1kT7SCF	Sanger	AM064797	NA	TC203932	224	4e-58	GGGI	similar to UP|Q96FZ2 (Q96FZ2) DC12 protein, partial (45%)	Q96FZ2 (Q96FZ2) DC12 protein	undefined	12	9167866	9168008	GO:0008372	cellular_component unknown	GO:0005554	molecular_function unknown	GO:0000004	biological process unknown
C0000360h17	CBN1_C0000360h17.q1kT7SCF	Sanger	AM064798	Gga.23811	TC200193	287	1e-76	GGGI	similar to UP|Q6PCK8 (Q6PCK8) MGC68835 protein, partial (31%)	Q6PCK8 (Q6PCK8) MGC68835 protein	SEMA5B	7	27275807	27275626	GO:0016021	integral to membrane	GO:0004872	receptor activity	GO:0007275;GO:0007399	development;neurogenesis
C0000360h19	CBN1_C0000360h19.q1kT7SCF	Sanger	AM064800	Gga.4321	TC223116	791	0	GGGI	similar to UP|Q6AYP7 (Q6AYP7) MGC93839 protein, partial (34%)	Q7L3B7 (Q7L3B7) Hypothetical protein MGC20781	undefined	#N/A	#N/A	#N/A	GO:0008372	cellular_component unknown	GO:0005554	molecular_function unknown	GO:0000004	biological process unknown
C0000360h20	CBN1_C0000360h20.q1kT7SCF	Sanger	AM064801	Gga.7035	TC187244	815	0	GGGI	Gallus gallus finished cDNA, clone ChEST895o23	Q99M07 (Q99M07) RIKEN cDNA 6330578E17	undefined	1	125336340	125336005	GO:0008372	cellular_component unknown	GO:0005554	molecular_function unknown	GO:0000004	biological process unknown
C0000360h21	CBN1_C0000360h21.q1kT7SCF	Sanger	AM064802	NA						No hit	undefined	#N/A	#N/A	#N/A
C0000360h22	CBN1_C0000360h22.q1kT7SCF	Sanger	AM064803	Gga.11419	TC194111	1287	0	GGGI	Gallus gallus finished cDNA, clone ChEST496o1	Q96EB8 (Q96EB8) DNA segment, numerous copies, expressed probes (...	HDHD1A	1	119485807	119486471	GO:0008372	cellular_component unknown	GO:0003824;GO:0005554	catalytic activity;molecular_function unknown	GO:0008152	biological_process unknown;metabolism
C0000360h23	CBN1_C0000360h23.q1kT7SCF	Sanger	AM064804	Gga.4494	TC212824	1152	0	GGGI	Gallus gallus finished cDNA, clone ChEST72j20	No hit	undefined	11	3190858	3190186	GO:0005634	nucleus	GO:0003700;GO:0003713	transcription factor activity;transcription coactivator activity	GO:0006357;GO:0006954	regulation of transcription from RNA polymerase II promoter;inflammatory response
C0000360i02	CBN1_C0000360i02.q1kT7SCF	Sanger	AM064807	Gga.6199	TC208143	846	0	GGGI	Gallus gallus finished cDNA, clone ChEST132n6	Q6PST4 (Q6PST4) Atlastin-like protein	undefined	5	54573201	54573631	GO:0008372	cellular_component unknown	GO:0003924;GO:0005525	GTPase activity;GTP binding	GO:0006955	immune response
C0000360i03	CBN1_C0000360i03.q1kT7SCF	Sanger	AM064808	Gga.6006	TC209686	664	0	GGGI	similar to UP|Q9BT45 (Q9BT45) Hydroxyacylglutathione hydrolase-like, isoform 2, partial (86%)	Q9DB32 (Q9DB32) Mus musculus adult male cerebellum cDNA, RIKEN f...	HAGH	14	8079542	8079385	GO:0008372	cellular_component unknown	GO:0004416;GO:0016787	hydroxyacylglutathione hydrolase activity;hydrolase activity	GO:0000004	biological process unknown
C0000360i04	CBN1_C0000360i04.q1kT7SCF	Sanger	AM064809	NA	chr14_3.21	472	1e-131	GENSCAN	PI-3-kinase-related kinase SMG-1 isoform 1 [Source:RefSeq_peptide;Acc:NP_055907]	O43305 (O43305) KIAA0421 protein (Fragment)	undefined	14	10509440	10509203	GO:0005737	cytoplasm	GO:0004428;GO:0004674;GO:0005488;GO:0016301;GO:0016773	inositol or phosphatidylinositol kinase activity;protein serine/threonine kinase activity;binding;kinase activity;phosphotransferase activity, alcohol group as acceptor	GO:0000184;GO:0046777;GO:0046854	mRNA catabolism, nonsense-mediated decay;autophosphorylation;phosphoinositide phosphorylation
C0000360i05	CBN1_C0000360i05.q1kT7SCF	Sanger	AM064810	Gga.2979	TC212695	555	1e-157	GGGI	Gallus gallus finished cDNA, clone ChEST230j17	No hit	undefined	4	29816231	29816108	GO:0008372	cellular_component unknown	GO:0005554	molecular_function unknown	GO:0000004	biological process unknown
C0000360i06	CBN1_C0000360i06.q1kT7SCF	Sanger	AM064811	Gga.15706	BU416014	1124	0	GGGI	undefined	Q6NYF9 (Q6NYF9) LOC407666 protein (Fragment)	undefined	5	29659257	29659164	GO:0008372	cellular_component unknown	GO:0005554	molecular_function unknown	GO:0000004	biological process unknown
C0000360i08	CBN1_C0000360i08.q1kT7SCF	Sanger	AM064813	Gga.9809	TC211990	1253	0	GGGI	homologue to UP|BRD3_HUMAN (Q15059) Bromodomain-containing protein 3 (RING3-like protein), partial (98%)	Q7SXL8 (Q7SXL8) Hypothetical protein (Fragment)	BRD3	17	3241679	3242052	GO:0005634	nucleus	GO:0005554	molecular_function unknown		biological_process unknown
C0000360i09	CBN1_C0000360i09.q1kT7SCF	Sanger	AM064814	Gga.6433	TC213193	1261	0	GGGI	Gallus gallus finished cDNA, clone ChEST148c4	Q765P1 (Q765P1) Claudin 2	CLDN2	4	10721548	10722183	GO:0005923;GO:0016021	tight junction;integral to membrane	GO:0005198	structural molecule activity	GO:0000004	biological process unknown
C0000360i11	CBN1_C0000360i11.q1kT7SCF	Sanger	AM064816	Gga.15993	TC190924	391	1e-107	GGGI	undefined	No hit	undefined	8	7385347	7385999	GO:0005576	extracellular region	GO:0004867;GO:0005515;GO:0008201	serine-type endopeptidase inhibitor activity;protein binding;heparin binding	GO:0007596	blood coagulation
C0000360i13	CBN1_C0000360i13.q1kT7SCF	Sanger	AM064818	Gga.9809	TC211990	952	0	GGGI	homologue to UP|BRD3_HUMAN (Q15059) Bromodomain-containing protein 3 (RING3-like protein), partial (98%)	Q6NZW1 (Q6NZW1) Hypothetical protein zgc:77289	BRDT	17	3247892	3248187	GO:0005634	nucleus	GO:0004674;GO:0005554	protein serine/threonine kinase activity;molecular_function unknown	GO:0007283	biological_process unknown;spermatogenesis
C0000360i14	CBN1_C0000360i14.q1kT7SCF	Sanger	AM064819	NA	chr11_random_1.43	1239	0	GENSCAN	SH3-domain binding protein 1 (3BP-1). [Source:Uniprot/SWISSPROT;Acc:Q9Y3L3]	No hit	undefined	#N/A	#N/A	#N/A	GO:0005737	cytoplasm	GO:0005096;GO:0005515	GTPase activator activity;protein binding	GO:0000004	biological process unknown
C0000360i17	CBN1_C0000360i17.q1kT7SCF	Sanger	AM064822	Gga.6244	TC210000	1275	0	GGGI	homologue to UP|SME1_HUMAN (Q969G3) SWI/SNF-related matrix-associated actin-dependent regulator of chromatin subfamily E member 1 (BRG1-associated factor 57), partial (98%)	Q969G3 (Q969G3) SWI/SNF-related matrix-associated actin-dependen...	undefined	#N/A	#N/A	#N/A	GO:0005634	nucleus	GO:0003677	DNA binding	GO:0006355;GO:0016568	regulation of transcription, DNA-dependent;chromatin modification
C0000360i19	CBN1_C0000360i19.q1kT7SCF	Sanger	AM064824	Gga.16927	TC214085	837	0	GGGI	Gallus gallus finished cDNA, clone ChEST957e15	No hit	undefined	1	161429	161004	GO:0008372	cellular_component unknown	GO:0005554	molecular_function unknown	GO:0000004	biological process unknown
C0000360i23	CBN1_C0000360i23.q1kT7SCF	Sanger	AM064828	Gga.5582	TC216254	862	0	GGGI	Gallus gallus finished cDNA, clone ChEST825c18	Q96GY3 (Q96GY3) Protein F25965	undefined	#N/A	#N/A	#N/A	GO:0008372	cellular_component unknown	GO:0005554	molecular_function unknown	GO:0000004	biological process unknown
C0000360j04	CBN1_C0000360j04.q1kT7SCF	Sanger	AM064831	NA						No hit	undefined	21	2494813	2494538
C0000360j05	CBN1_C0000360j05.q1kT7SCF	Sanger	AM064832	Gga.4821	BU131869	660	0	GGGI	undefined	Q9QUM8 (Q9QUM8) Bile acid sensitive methotrexate carrier 1 (Meth...	SLC19A1	7	6548221	6547803	GO:0005624;GO:0005887;GO:0016020	membrane fraction;integral to plasma membrane;membrane	GO:0005542;GO:0008517;GO:0008518;GO:0015350	folic acid binding;folic acid transporter activity;reduced folate carrier activity;methotrexate transporter activity	GO:0006810;GO:0015884	transport;folic acid transport
C0000360j07	CBN1_C0000360j07.q1kT7SCF	Sanger	AM064834	Gga.28210	TC218320	888	0	GGGI	similar to UP|Q8WXQ6 (Q8WXQ6) Protein kinase A anchoring protein Ht31, partial (13%)	Q9Y5T6 (Q9Y5T6) Breast cancer nuclear receptor-binding auxiliary...	undefined	10	14556278	14556105	GO:0005624	membrane fraction	GO:0004871;GO:0005089	signal transducer activity;Rho guanyl-nucleotide exchange factor activity	GO:0000004	biological process unknown
C0000360j08	CBN1_C0000360j08.q1kT7SCF	Sanger	AM064835	Gga.26236	TC190700	569	1e-161	GGGI	weakly similar to GB|AAM27002.1|20530139|AF261937 NFKBIE protein {Homo sapiens;} , partial (55%)	Q6P780 (Q6P780) Solute carrier family 35, member B2	undefined	3	26581010	26581248	GO:0005737	cytoplasm	GO:0005554	molecular_function unknown	GO:0042994	cytoplasmic sequestering of transcription factor
C0000360j09	CBN1_C0000360j09.q1kT7SCF	Sanger	AM064836	Gga.23244	TC213543	1146	0	GGGI	similar to UP|Q6PD26 (Q6PD26) Phosphatidylinositol glycan, class S, partial (70%)	Q6UVX6 (Q6UVX6) PIGS	PIGS	19	5390011	5389836	GO:0005783;GO:0016021	endoplasmic reticulum;integral to membrane	GO:0005554	molecular_function unknown	GO:0000004	biological process unknown
C0000360j10	CBN1_C0000360j10.q1kT7SCF	Sanger	AM064837	Gga.3222	BU319470	896	0	GGGI	undefined	Q8BS94 (Q8BS94) Mus musculus 12 days embryo embryonic body betwe...	LIMK2	15	8986045	8985750	GO:0005634;GO:0005737	nucleus;cytoplasm	GO:0004674;GO:0004713;GO:0005515;GO:0005524;GO:0008270;GO:0016740	protein serine/threonine kinase activity;protein-tyrosine kinase activity;protein binding;ATP binding;zinc ion binding;transferase activity	GO:0006468	protein amino acid phosphorylation
C0000360j11	CBN1_C0000360j11.q1kT7SCF	Sanger	AM064838	Gga.7011	TC186146	1205	0	GGGI	Gallus gallus finished cDNA, clone ChEST318i8	No hit	undefined	20	5102753	5102174	GO:0008372	cellular_component unknown	GO:0004862	cAMP-dependent protein kinase inhibitor activity	GO:0006469	negative regulation of protein kinase activity
C0000360j13	CBN1_C0000360j13.q1kT7SCF	Sanger	AM064840	Gga.3350	BU368447	682	0	GGGI	undefined	Q8QFM7 (Q8QFM7) Chondrogenesis associated lipocalin (Lipocalin-t...	PTGDS	17	10334101	10334237	GO:0005576;GO:0005635;GO:0005791;GO:0005794;GO:0016020	extracellular region;nuclear membrane;rough endoplasmic reticulum;Golgi apparatus;membrane	GO:0004667;GO:0005215;GO:0005501;GO:0016853	prostaglandin-D synthase activity;transporter activity;retinoid binding;isomerase activity	GO:0001516;GO:0006810;GO:0045187	prostaglandin biosynthesis;transport;regulation of circadian sleep/wake cycle, sleep
C0000360j16	CBN1_C0000360j16.q1kT7SCF	Sanger	AM064842	Gga.7504	BU390815	668	0	GGGI	undefined	No hit	undefined	3	24083062	24083712	GO:0008372	cellular_component unknown	GO:0005554	molecular_function unknown	GO:0000004	biological process unknown
C0000360j17	CBN1_C0000360j17.q1kT7SCF	Sanger	AM064843	Gga.7402	TC210106	688	0	GGGI	UP|Q9PWN6 (Q9PWN6) Insulin receptor (Fragment), complete	No hit	undefined	28	3405768	3405261	GO:0005886;GO:0005887;GO:0016020;GO:0016021	plasma membrane;integral to plasma membrane;membrane;integral to membrane	GO:0004672;GO:0004713;GO:0004714;GO:0004716;GO:0004871;GO:0004872;GO:0005006;GO:0005066;GO:0005515;GO:0005524;GO:0016740	protein kinase activity;protein-tyrosine kinase activity;transmembrane receptor protein tyrosine kinase activity;receptor signaling protein tyrosine kinase activity;signal transducer activity;receptor activity;epidermal growth factor receptor activity;transmembrane receptor protein tyrosine kinase signaling protein activity;protein binding;ATP binding;transferase activity	GO:0005975;GO:0006091;GO:0006468;GO:0007165;GO:0007169;GO:0007275;GO:0008286;GO:0009887;GO:0030238	carbohydrate metabolism;generation of precursor metabolites and energy;protein amino acid phosphorylation;signal transduction;transmembrane receptor protein tyrosine kinase signaling pathway;development;insulin receptor signaling pathway;organogenesis;male sex determination
C0000360j18	CBN1_C0000360j18.q1kT7SCF	Sanger	AM064844	Gga.6055	TC197540	1187	0	GGGI	undefined	No hit	MAPRE2	2	106842158	106842813	GO:0008372	cellular_component unknown	GO:0008017	microtubule binding	GO:0006968;GO:0007165;GO:0008283	cellular defense response;signal transduction;cell proliferation
C0000360j24	CBN1_C0000360j24.q1kT7SCF	Sanger	AM064849	Gga.198	TC215184	1263	0	GGGI	UP|Q9DE15 (Q9DE15) 75 kDa gelatinase, complete	Q9DE15 (Q9DE15) 75 kDa gelatinase	MMP9	20	10112448	10112597	GO:0005578;GO:0005615	extracellular matrix (sensu Metazoa);extracellular space	GO:0004229;GO:0008133;GO:0008270;GO:0016787	gelatinase B activity;collagenase activity;zinc ion binding;hydrolase activity	GO:0030574	collagen catabolism
C0000360k01	CBN1_C0000360k01.q1kT7SCF	Sanger	AM064850	Gga.11165	TC214846	1023	0	GGGI	Gallus gallus finished cDNA, clone ChEST639m17	No hit	C22orf18	1	46183090	46183624	GO:0005634	nucleus	GO:0005554	molecular_function unknown	GO:0000004	biological process unknown
C0000360k02	CBN1_C0000360k02.q1kT7SCF	Sanger	AM064851	Gga.29029	TC207433	676	0	GGGI	undefined	No hit	CD244	4	10744939	10744725	GO:0016021	integral to membrane	GO:0004872	receptor activity	GO:0000004	biological process unknown
C0000360k03	CBN1_C0000360k03.q1kT7SCF	Sanger	AM064852	NA	TC199342	83	2e-15	GGGI	homologue to UP|Q765P7 (Q765P7) Actin-bundling protein with BAIAP2 homology, partial (44%)	No hit	undefined	#N/A	#N/A	#N/A	GO:0001726;GO:0005737;GO:0005856;GO:0015629;GO:0030139	ruffle;cytoplasm;cytoskeleton;actin cytoskeleton;endocytic vesicle	GO:0003779;GO:0003785	actin binding;actin monomer binding	GO:0006928;GO:0007015;GO:0007155;GO:0007169;GO:0007399;GO:0007517;GO:0030035;GO:0030036;GO:0030041;GO:0045786	cell motility;actin filament organization;cell adhesion;transmembrane receptor protein tyrosine kinase signaling pathway;neurogenesis;muscle development;microspike biogenesis;actin cytoskeleton organization and biogenesis;actin filament polymerization;negative regulation of cell cycle
C0000360k04	CBN1_C0000360k04.q1kT7SCF	Sanger	AM075292	NA	CO507150	73	2e-13	GGGI	undefined	No hit	undefined	1	47401730	47401773	GO:0008372	cellular_component unknown	GO:0005554	molecular_function unknown	GO:0000004	biological process unknown
C0000360k06	CBN1_C0000360k06.q1kT7SCF	Sanger	AM064854	Gga.17537	TC211024	1281	0	GGGI	homologue to UP|NEK7_HUMAN (Q8TDX7) Serine/threonine-protein kinase Nek7 (NimA-related protein kinase 7) , partial (96%)	Q6IU13 (Q6IU13) NIMA-family kinase Nek7	NEK7	8	2145382	2145267	GO:0008372	cellular_component unknown	GO:0000287;GO:0004674;GO:0004713;GO:0005524;GO:0016740	magnesium ion binding;protein serine/threonine kinase activity;protein-tyrosine kinase activity;ATP binding;transferase activity	GO:0006468	protein amino acid phosphorylation
C0000360k09	CBN1_C0000360k09.q1kT7SCF	Sanger	AM064857	Gga.4639	TC196434	1162	0	GGGI	Gallus gallus finished cDNA, clone ChEST901n24	Q8AXQ0 (Q8AXQ0) Translocating chain-associated membrane protein	TRAM1	2	116357599	116357762	GO:0005783;GO:0016021	endoplasmic reticulum;integral to membrane	GO:0004872	receptor activity	GO:0006605;GO:0006613	protein targeting;cotranslational protein-membrane targeting
C0000360k10	CBN1_C0000360k10.q1kT7SCF	Sanger	AM064858	Gga.13557	chr9_5.149	733	0	GENSCAN	acetyl-coenzyme A transporter [Source:RefSeq_peptide;Acc:NP_004724]	No hit	SLC33A1	9	22411309	22411737	GO:0005624;GO:0005789;GO:0005887	membrane fraction;endoplasmic reticulum membrane;integral to plasma membrane	GO:0008521	acetyl-CoA transporter activity	GO:0006810	transport
C0000360k12	CBN1_C0000360k12.q1kT7SCF	Sanger	AM064859	Gga.3391	TC215999	1306	0	GGGI	UP|Q6PVZ2 (Q6PVZ2) Type I alpha-keratin 15, complete	Q6PVZ2 (Q6PVZ2) Type I alpha-keratin 15	undefined	#N/A	#N/A	#N/A	GO:0005882;GO:0008372;GO:0045095	intermediate filament;cellular_component unknown;keratin filament	GO:0005198;GO:0005200;GO:0030280	structural molecule activity;structural constituent of cytoskeleton;structural constituent of epidermis	GO:0000902;GO:0007010;GO:0008283;GO:0008544;GO:0009653;GO:0045104	biological_process unknown;cellular morphogenesis;cytoskeleton organization and biogenesis;cell proliferation;epidermis development;morphogenesis;intermediate filament cytoskeleton organization and biogenesis
C0000360k13	CBN1_C0000360k13.q1kT7SCF	Sanger	AM064860	Gga.1702	TC210947	1263	0	GGGI	UP|Q8AY37 (Q8AY37) NIPA2, complete	Q8AY37 (Q8AY37) NIPA2	NIPA2	1	123473070	123472396	GO:0008372	cellular_component unknown	GO:0005554	molecular_function unknown	GO:0000004	biological process unknown
C0000360k14	CBN1_C0000360k14.q1kT7SCF	Sanger	AM064861	Gga.5877	TC191909	311	5e-84	GGGI	weakly similar to UP|Q9D3F3 (Q9D3F3) Mus musculus adult male thymus cDNA, RIKEN full-length enriched library, clone:5830418D04 product:mitochondrial ribosomal protein L1, full insert sequence, partial (20%)	No hit	MRPL1	4	35415293	35415114	GO:0005739;GO:0015934	mitochondrion;large ribosomal subunit	GO:0003723;GO:0003735	RNA binding;structural constituent of ribosome	GO:0006412	protein biosynthesis
C0000360k15	CBN1_C0000360k15.q1kT7SCF	Sanger	AM064862	NA	TC186398	617	1e-175	GGGI	Gallus gallus finished cDNA, clone ChEST876d11	No hit	undefined	1	8820509	8821186	GO:0005634;GO:0005739	nucleus;mitochondrion	GO:0009055;GO:0015036;GO:0016491	electron carrier activity;disulfide oxidoreductase activity;oxidoreductase activity	GO:0006118;GO:0006309;GO:0006915;GO:0008630;GO:0030263	electron transport;DNA fragmentation during apoptosis;apoptosis;DNA damage response, signal transduction resulting in induction of apoptosis;apoptotic chromosome condensation
C0000360k16	CBN1_C0000360k16.q1kT7SCF	Sanger	AM064863	Gga.22249	TC209614	1298	0	GGGI	similar to UP|GC60_HUMAN (Q9H3P7) Golgi resident protein GCP60 (Acyl-Coenzyme A binding domain containing 3) (Golgi phosphoprotein 1) (GOLPH1) (Golgi complex-associated protein 1) (GOCAP1) (PBR and PKA associated protein 7) (Peripherial benzodiazepine receptor associa, partial (92%)	Q6P9T6 (Q6P9T6) Acyl-Coenzyme A binding domain containing 3	ACBD3	3	13474305	13474653	GO:0005739;GO:0005794;GO:0016020	mitochondrion;Golgi apparatus;membrane	GO:0000062;GO:0008320	acyl-CoA binding;protein carrier activity	GO:0006694;GO:0006886	steroid biosynthesis;intracellular protein transport
C0000360k17	CBN1_C0000360k17.q1kT7SCF	Sanger	AM064864	Gga.26667	TC207743	1304	0	GGGI	similar to UP|Q6QFA4 (Q6QFA4) Expansin EXPA9, partial (6%)	No hit	undefined	8	19981902	19981218	GO:0008372	cellular_component unknown	GO:0005554	molecular_function unknown	GO:0000004	biological process unknown
C0000360l01	CBN1_C0000360l01.q1kT7SCF	Sanger	AM064871	Gga.7219	TC191439	1302	0	GGGI	Gallus gallus finished cDNA, clone ChEST33i24	Q9D168 (Q9D168) Mus musculus 18-day embryo whole body cDNA, RIKE...	undefined	4	39301765	39302075	GO:0008372	cellular_component unknown	GO:0003677	DNA binding	GO:0006355	regulation of transcription, DNA-dependent
C0000360l02	CBN1_C0000360l02.q1kT7SCF	Sanger	AM064872	Gga.5600	TC193990	1080	0	GGGI	undefined	Q9CWX8 (Q9CWX8) Mus musculus ES cells cDNA, RIKEN full-length en...	undefined	14	7960393	7960729	GO:0008372	cellular_component unknown	GO:0005554	molecular_function unknown	GO:0000004	biological process unknown
C0000360l07	CBN1_C0000360l07.q1kT7SCF	Sanger	AM064876	Gga.9790	TC213065	660	0	GGGI	Gallus gallus finished cDNA, clone ChEST1022e4	Q969W3 (Q969W3) Hypothetical protein FLJ14775	undefined	18	8771953	8771565	GO:0016020;GO:0017119	membrane;Golgi transport complex	GO:0008565	protein transporter activity	GO:0006891;GO:0007030;GO:0015031	intra-Golgi transport;Golgi organization and biogenesis;protein transport
C0000360l11	CBN1_C0000360l11.q1kT7SCF	Sanger	AM064880	Gga.6328	ChEST49a7	458	1e-128	CHEST	Genome Hit Contig152.111	No hit	undefined	32	18258	18671	GO:0008372	cellular_component unknown	GO:0005554	molecular_function unknown	GO:0000004	biological process unknown
C0000360l12	CBN1_C0000360l12.q1kT7SCF	Sanger	AM064881	Gga.11785	TC211607	866	0	GGGI	Gallus gallus finished cDNA, clone ChEST497m14	Q9Z2S1 (Q9Z2S1) Fetal globin inducing factor	undefined	1	177430903	177430615	GO:0008372	cellular_component unknown	GO:0005554	molecular_function unknown	GO:0000004	biological process unknown
C0000360l13	CBN1_C0000360l13.q1kT7SCF	Sanger	AM064882	NA	TC218616	244	2e-63	GGGI	similar to UP|ARHC_HUMAN (Q9NZN5) Rho guanine nucleotide exchange factor 12 (Leukemia-associated RhoGEF), partial (30%)	Q6XS95 (Q6XS95) Guanine nucleotide exchange factor	ARHGEF12	24	3643911	3643447	GO:0008372	cellular_component unknown	GO:0005096;GO:0005515	GTPase activator activity;protein binding	GO:0000004	biological process unknown
C0000360l17	CBN1_C0000360l17.q1kT7SCF	Sanger	AM064885	Gga.3278	TC211297	741	0	GGGI	UP|CTCF_CHICK (Q08705) Transcriptional repressor CTCF (CCCTC-binding factor) (CTCFL paralog) (11-zinc finger protein), complete	Q6PF79 (Q6PF79) Ctcf protein	undefined	11	1100618	1101279	GO:0005634	nucleus	GO:0003676;GO:0003677;GO:0003700;GO:0003702;GO:0003714;GO:0008270	nucleic acid binding;DNA binding;transcription factor activity;RNA polymerase II transcription factor activity;transcription corepressor activity;zinc ion binding	GO:0000074;GO:0000122;GO:0006306;GO:0006349;GO:0006355;GO:0009048;GO:0045786;GO:0045892;GO:0045893	regulation of cell cycle;negative regulation of transcription from RNA polymerase II promoter;DNA methylation;imprinting;regulation of transcription, DNA-dependent;dosage compensation, by inactivation of X chromosome;negative regulation of cell cycle;negative regulation of transcription, DNA-dependent;positive regulation of transcription, DNA-dependent
C0000360l18	CBN1_C0000360l18.q1kT7SCF	Sanger	AM064886	Gga.2443	TC192450	668	0	GGGI	Gallus gallus finished cDNA, clone ChEST329p3	No hit	undefined	7	13527727	13528099	GO:0008372	cellular_component unknown	GO:0005554	molecular_function unknown	GO:0000004	biological process unknown
C0000360l20	CBN1_C0000360l20.q1kT7SCF	Sanger	AM064888	Gga.29656	TC198369	827	0	GGGI	similar to UP|Q8VCW4 (Q8VCW4) Unc93 homolog B, partial (37%)	Q8VCW4 (Q8VCW4) Unc93 homolog B	UNC93B1	5	12583	12068	GO:0008372	cellular_component unknown	GO:0005554	molecular_function unknown	GO:0000004	biological process unknown
C0000360l22	CBN1_C0000360l22.q1kT7SCF	Sanger	AM064890	Gga.21463	TC220788	281	9e-75	GGGI	similar to UP|IL2B_MOUSE (P16297) Interleukin-2 receptor beta chain precursor (IL-2 receptor) (P70-75) (High affinity IL-2 receptor beta subunit) (CD122), partial (10%)	Q8R308 (Q8R308) Interleukin 2 receptor, beta chain	IL2RB	1	48161847	48161539	GO:0005887	integral to plasma membrane	GO:0004872;GO:0004896;GO:0004911	receptor activity;hematopoietin/interferon-class (D200-domain) cytokine receptor activity;interleukin-2 receptor activity	GO:0006461;GO:0006955;GO:0007165	protein complex assembly;immune response;signal transduction
C0000360m01	CBN1_C0000360m01.q1kT7SCF	Sanger	AM064893	Gga.1305	TC190234	656	0	GGGI	UP|BTK_CHICK (Q8JH64) Tyrosine-protein kinase BTK (Bruton's tyrosine kinase) , complete	Q7TMU1 (Q7TMU1) Btk protein	TEC	4	1872445	1872529	GO:0008372	cellular_component unknown	GO:0004715;GO:0005524;GO:0016740	non-membrane spanning protein tyrosine kinase activity;ATP binding;transferase activity	GO:0006468;GO:0007243	protein amino acid phosphorylation;protein kinase cascade
C0000360m02	CBN1_C0000360m02.q1kT7SCF	Sanger	AM064894	Gga.1480	TC194518	1029	0	GGGI	UP|COAC_CHICK (P11029) Acetyl-CoA carboxylase (ACC) [Includes: Biotin carboxylase ] , complete	Q7Z563 (Q7Z563) Acetyl-CoA carboxylase 1 (Fragment)	ACACA	19	8083136	8082981	GO:0009343	biotin carboxylase complex	GO:0003989;GO:0004075;GO:0005524;GO:0009374;GO:0016874	acetyl-CoA carboxylase activity;biotin carboxylase activity;ATP binding;biotin binding;ligase activity	GO:0006633;GO:0008152	fatty acid biosynthesis;metabolism
C0000360m03	CBN1_C0000360m03.q1kT7SCF	Sanger	AM064895	NA	ENSGALT00000020021	297	4e-79	ENSEMBL	UBX domain-containing protein 2. [Source:Uniprot/SWISSPROT;Acc:Q92575]	No hit	UBXD2	7	31314694	31314978	GO:0008372	cellular_component unknown	GO:0005554	molecular_function unknown	GO:0000004	biological process unknown
C0000360m06	CBN1_C0000360m06.q1kT7SCF	Sanger	AM064897	Gga.5814	TC215055	301	9e-81	GGGI	similar to GB|AAC39568.2|17648144|AF016833 maltase-glucoamylase {Homo sapiens;} , partial (31%)	Q8TE24 (Q8TE24) Maltase-glucoamylase (Fragment)	MGAM	9	20654619	20654828	GO:0016021	integral to membrane	GO:0004339;GO:0004553;GO:0004558	glucan 1,4-alpha-glucosidase activity;hydrolase activity, hydrolyzing O-glycosyl compounds;alpha-glucosidase activity	GO:0005975;GO:0005983	carbohydrate metabolism;starch catabolism
C0000360m07	CBN1_C0000360m07.q1kT7SCF	Sanger	AM064898	NA	chrUn_23.53	133	2e-29	GENSCAN	undefined	Q8IVD5 (Q8IVD5) KIAA0427 protein	KIAA0427	Un	140452247	140452435	GO:0008372	cellular_component unknown	GO:0003723	RNA binding	GO:0006412	protein biosynthesis
C0000360m08	CBN1_C0000360m08.q1kT7SCF	Sanger	AM064899	Gga.20135	TC207324	1259	0	GGGI	Gallus gallus finished cDNA, clone ChEST262i17	Q86UJ6 (Q86UJ6) Hypothetical protein BAZ1B (Fragment)	BAZ1B	19	108678	108998	GO:0000151;GO:0005634	ubiquitin ligase complex;nucleus	GO:0003677;GO:0003700;GO:0004842;GO:0008270	DNA binding;transcription factor activity;ubiquitin-protein ligase activity;zinc ion binding	GO:0006350;GO:0006355;GO:0016567	transcription;regulation of transcription, DNA-dependent;protein ubiquitination
C0000360m10	CBN1_C0000360m10.q1kT7SCF	Sanger	AM064901	Gga.31053	TC191497	1312	0	GGGI	homologue to UP|P2CG_MOUSE (Q61074) Protein phosphatase 2C gamma isoform (PP2C-gamma) (Protein phosphatase magnesium-dependent 1 gamma) (Protein phosphatase 1C) (Fibroblast growth factor inducible protein 13) (FIN13) , partial (81%)	Q96IN7 (Q96IN7) PPM1G protein (Fragment)	PPM1G	3	102638224	102638452	GO:0005634;GO:0008287	nucleus;protein serine/threonine phosphatase complex	GO:0000287;GO:0015071;GO:0016787;GO:0030145	magnesium ion binding;protein phosphatase type 2C activity;hydrolase activity;manganese ion binding	GO:0006470;GO:0007050	protein amino acid dephosphorylation;cell cycle arrest
C0000360m11	CBN1_C0000360m11.q1kT7SCF	Sanger	AM064902	Gga.4178	TC210521	1324	0	GGGI	homologue to UP|Q8WXF1 (Q8WXF1) Paraspeckle protein 1 alpha isoform, partial (91%)	Q8WXF1 (Q8WXF1) Paraspeckle protein 1 alpha isoform	undefined	1	171155830	171156158	GO:0005634	nucleus	GO:0003677;GO:0003723;GO:0008248	DNA binding;RNA binding;pre-mRNA splicing factor activity	GO:0006397;GO:0008380	mRNA processing;RNA splicing
C0000360m14	CBN1_C0000360m14.q1kT7SCF	Sanger	AM064905	Gga.1275	TC191517	1296	0	GGGI	weakly similar to GB|AAH19800.1|18043893|BC019800 Rab9 effector p40 {Mus musculus;} , partial (61%)	Q6P092 (Q6P092) Rab9 effector p40	undefined	17	861448	861286	GO:0005768	endosome	GO:0005554	molecular_function unknown	GO:0006898;GO:0006904	receptor mediated endocytosis;vesicle docking during exocytosis
C0000360m17	CBN1_C0000360m17.q1kT7SCF	Sanger	AM064908	Gga.10424	TC195830	842	0	GGGI	Gallus gallus finished cDNA, clone ChEST620l17	No hit	undefined	Un	142362930	142362554	GO:0008372	cellular_component unknown	GO:0005554	molecular_function unknown	GO:0000004	biological process unknown
C0000360m18	CBN1_C0000360m18.q1kT7SCF	Sanger	AM064909	Gga.9768	TC196262	1300	0	GGGI	Gallus gallus finished cDNA, clone ChEST802o13	Q8NE32 (Q8NE32) Pleckstrin homology, Sec7 and coiled-coil domain...	PSCDBP	7	36845431	36844776	GO:0008372	cellular_component unknown	GO:0005515	protein binding	GO:0000004	biological process unknown
C0000360m20	CBN1_C0000360m20.q1kT7SCF	Sanger	AM064911	Gga.29572	TC218263	1308	0	GGGI	similar to UP|MLL3_MOUSE (Q8BRH4) Myeloid/lymphoid or mixed-lineage leukemia protein 3 homolog (Histone-lysine N-methyltransferase, H3 lysine-4 specific MLL3) , partial (8%)	Q8BZX5 (Q8BZX5) Mus musculus 15 days embryo male testis cDNA, RI...	MLL2	2	6012503	6011840	GO:0000151;GO:0005634	ubiquitin ligase complex;nucleus	GO:0003700;GO:0004842;GO:0008270	transcription factor activity;ubiquitin-protein ligase activity;zinc ion binding	GO:0006355;GO:0006366;GO:0016567	regulation of transcription, DNA-dependent;transcription from RNA polymerase II promoter;protein ubiquitination
C0000360m21	CBN1_C0000360m21.q1kT7SCF	Sanger	AM064912	Gga.32311	TC203091	603	1e-171	GGGI	similar to UP|Q69Z78 (Q69Z78) MKIAA1885 protein (Fragment), partial (13%)	Q8BIN9 (Q8BIN9) Mus musculus 16 days neonate thymus cDNA, RIKEN ...	undefined	#N/A	#N/A	#N/A	GO:0008372	cellular_component unknown	GO:0005554	molecular_function unknown	GO:0000004	biological process unknown
C0000360m22	CBN1_C0000360m22.q1kT7SCF	Sanger	AM064913	Gga.31353	TC195621	1253	0	GGGI	similar to UP|B2AR_FELCA (Q9TST5) Beta-2 adrenergic receptor (Beta-2 adrenoceptor) (Beta-2 adrenoreceptor), partial (77%)	Q8VBU7 (Q8VBU7) Beta-2 adrenergic receptor	ADRB2	13	7904196	7903545	GO:0005764;GO:0005768;GO:0005887	lysosome;endosome;integral to plasma membrane	GO:0001584;GO:0004941	rhodopsin-like receptor activity;beta2-adrenergic receptor activity	GO:0000187;GO:0006898;GO:0007171;GO:0007186;GO:0007188;GO:0007190;GO:0007243;GO:0008333	activation of MAPK;receptor mediated endocytosis;transmembrane receptor protein tyrosine kinase activation (dimerization);G-protein coupled receptor protein signaling pathway;G-protein signaling, coupled to cAMP nucleotide second messenger;adenylate cyclase activation;protein kinase cascade;endosome to lysosome transport
C0000360m23	CBN1_C0000360m23.q1kT7SCF	Sanger	AM064914	Gga.7656	TC210509	1263	0	GGGI	homologue to UP|PUA2_HUMAN (P30520) Adenylosuccinate synthetase 2 (IMP--aspartate ligase 2) (AdSS 2) (AMPSase 2) , partial (95%)	Q9CQL9 (Q9CQL9) Mus musculus ES cells cDNA, RIKEN full-length en...	ADSS	3	31074151	31074307	GO:0008372	cellular_component unknown	GO:0000287;GO:0004019;GO:0005525;GO:0016874	magnesium ion binding;adenylosuccinate synthase activity;GTP binding;ligase activity	GO:0006164;GO:0006167	purine nucleotide biosynthesis;AMP biosynthesis
C0000360n01	CBN1_C0000360n01.q1kT7SCF	Sanger	AM064916	Gga.18948	TC210065	1285	0	GGGI	Gallus gallus finished cDNA, clone ChEST1003e21	Q8IUJ2 (Q8IUJ2) Transforming, acidic coiled-coil containing prot...	TACC1	Un	574668	574964	GO:0005634	nucleus	GO:0005554	molecular_function unknown	GO:0000910;GO:0007049	cytokinesis;cell cycle
C0000360n02	CBN1_C0000360n02.q1kT7SCF	Sanger	AM064917	Gga.9078	TC209497	1344	0	GGGI	homologue to UP|CPG2_HUMAN (Q9UBF2) Coatomer gamma-2 subunit (Gamma-2 coat protein) (Gamma-2 COP), complete	Q8C2J6 (Q8C2J6) Mus musculus 2 days neonate thymus thymic cells ...	COPG	14	14866054	14865913	GO:0005794;GO:0016020;GO:0030126	Golgi apparatus;membrane;COPI vesicle coat	GO:0005488	binding	GO:0006890;GO:0006891;GO:0015031	retrograde transport, Golgi to ER;intra-Golgi transport;protein transport
C0000360n03	CBN1_C0000360n03.q1kT7SCF	Sanger	AM064918	Gga.2429	TC208875	1338	0	GGGI	homologue to UP|O60735 (O60735) GA17 protein, complete	Q96KM8 (Q96KM8) DJ69B10.1 (GA17 protein) (Dendritic cell protein)	undefined	3	42998466	42998326	GO:0008372	cellular_component unknown	GO:0003824	catalytic activity	GO:0000004	biological process unknown
C0000360n05	CBN1_C0000360n05.q1kT7SCF	Sanger	AM064920	Gga.26090	TC195668	846	0	GGGI	homologue to GB|AAC52939.1|1589927|MMU70662 epithelial zinc-finger EZF {Mus musculus;} , partial (25%)	Q8N717 (Q8N717) KLF4 protein	undefined	Z	27449283	27448801	GO:0008372	cellular_component unknown	GO:0005554	molecular_function unknown	GO:0000004	biological process unknown
C0000360n06	CBN1_C0000360n06.q1kT7SCF	Sanger	AM064921	Gga.11839	TC189440	1100	0	GGGI	Gallus gallus finished cDNA, clone ChEST165i21	Q7Q4I7 (Q7Q4I7) AgCP11404 (Fragment)	CCNH	Z	31357853	31357632	GO:0005634	nucleus	GO:0005554	molecular_function unknown	GO:0000079;GO:0006281;GO:0006355;GO:0007049	regulation of cyclin dependent protein kinase activity;DNA repair;regulation of transcription, DNA-dependent;cell cycle
C0000360n08	CBN1_C0000360n08.q1kT7SCF	Sanger	AM064922	Gga.8473	TC208563	1065	0	GGGI	Gallus gallus finished cDNA, clone ChEST513d6	Q8N959 (Q8N959) Hypothetical protein FLJ38330	NDRG1	2	141824378	141824585	GO:0005634	nucleus	GO:0003824	catalytic activity	GO:0010038;GO:0030154	response to metal ion;cell differentiation
C0000360n09	CBN1_C0000360n09.q1kT7SCF	Sanger	AM064923	Gga.7833	TC196618	1205	0	GGGI	undefined	No hit	CCDC12	2	3334116	3333505	GO:0005634	nucleus	GO:0005554	molecular_function unknown	GO:0000398;GO:0006397	nuclear mRNA splicing, via spliceosome;mRNA processing
C0000360n10	CBN1_C0000360n10.q1kT7SCF	Sanger	AM064924	Gga.7346	TC190893	1304	0	GGGI	Gallus gallus finished cDNA, clone ChEST382e14	Q6IAN0 (Q6IAN0) DKFZp566O084 protein	undefined	14	6649481	6649271	GO:0008372	cellular_component unknown	GO:0016491	oxidoreductase activity	GO:0008152	metabolism
C0000360n11	CBN1_C0000360n11.q1kT7SCF	Sanger	AM064925	Gga.10880	TC215603	1316	0	GGGI	Gallus gallus finished cDNA, clone ChEST553g9	Q9CX99 (Q9CX99) Mus musculus 16 days embryo lung cDNA, RIKEN ful...	undefined	14	7217943	7217698	GO:0008372	cellular_component unknown	GO:0005554	molecular_function unknown	GO:0007242	intracellular signaling cascade
C0000360n15	CBN1_C0000360n15.q1kT7SCF	Sanger	AM064929	Gga.16508	TC214921	829	0	GGGI	Gallus gallus finished cDNA, clone ChEST809g6	No hit	FBXL12	Un	129225521	129225262	GO:0008372	cellular_component unknown	GO:0005554	molecular_function unknown	GO:0006512	ubiquitin cycle
C0000360n18	CBN1_C0000360n18.q1kT7SCF	Sanger	AM064932	NA	chr1_35.41	1183	0	GENSCAN	Guanylate cyclase soluble, alpha-2 chain (EC 4.6.1.2) (GCS-alpha-2). [Source:Uniprot/SWISSPROT;Acc:P33402]	No hit	undefined	1	172893324	172893990	GO:0005737;GO:0008074	cytoplasm;guanylate cyclase complex, soluble	GO:0004383;GO:0016829	guanylate cyclase activity;lyase activity	GO:0006182;GO:0007242	cGMP biosynthesis;intracellular signaling cascade
C0000360n20	CBN1_C0000360n20.q1kT7SCF	Sanger	AM064934	Gga.16435	TC186004	912	0	GGGI	homologue to UP|Q6ZPQ0 (Q6ZPQ0) MKIAA1470 protein (Fragment), partial (40%)	Q8BK67 (Q8BK67) Mus musculus 10 days embryo whole body cDNA, RIK...	undefined	21	111192	111339	GO:0008372	cellular_component unknown	GO:0005554	molecular_function unknown	GO:0000004	biological process unknown
C0000360n23	CBN1_C0000360n23.q1kT7SCF	Sanger	AM064937	Gga.2439	TC206952	668	0	GGGI	similar to UP|Q8PJ96 (Q8PJ96) Phage-related capsid scaffold protein, partial (5%)	No hit	undefined	5	35040222	35039565	GO:0008372	cellular_component unknown	GO:0005554	molecular_function unknown	GO:0000004	biological process unknown
C0000360o01	CBN1_C0000360o01.q1kT7SCF	Sanger	AM064939	Gga.12187	TC209434	932	0	GGGI	Gallus gallus finished cDNA, clone ChEST20a22	Q6P8D6 (Q6P8D6) Hypothetical protein MGC75762	VRK3	14	20015595	20016009	GO:0008372	cellular_component unknown	GO:0004674;GO:0005524;GO:0016740	protein serine/threonine kinase activity;ATP binding;transferase activity	GO:0006468	protein amino acid phosphorylation
C0000360o04	CBN1_C0000360o04.q1kT7SCF	Sanger	AM064942	Gga.20431	TC211139	835	0	GGGI	similar to UP|Q5T8B9 (Q5T8B9) OTTHUMP00000039172, partial (95%)	Q7TPT5 (Q7TPT5) 3110004L20Rik protein (Fragment)	undefined	2	66019928	66020524	GO:0016021	integral to membrane	GO:0005215	transporter activity	GO:0006810	transport
C0000360o06	CBN1_C0000360o06.q1kT7SCF	Sanger	AM064943	Gga.25978	TC200145	1187	0	GGGI	similar to PIR|S18827|S18827 Flt3 protein - mouse {Mus musculus;} , partial (8%)	No hit	undefined	1	168073476	168074134	GO:0008372	cellular_component unknown	GO:0005554	molecular_function unknown	GO:0000004	biological process unknown
C0000360o08	CBN1_C0000360o08.q1kT7SCF	Sanger	AM064945	Gga.22033	BU112325	900	0	GGGI	undefined	Q6PCV1 (Q6PCV1) Transaldolase 1	undefined	Un	56627012	56627184	GO:0005737	cytoplasm	GO:0004801;GO:0016740	transaldolase activity;transferase activity	GO:0005975;GO:0006098	carbohydrate metabolism;pentose-phosphate shunt
C0000360o11	CBN1_C0000360o11.q1kT7SCF	Sanger	AM064948	Gga.4653	NP1052089	460	1e-129	GGGI	GB|BX935045.2|BX935045.2 Gallus gallus finished cDNA, clone ChEST299b15	Q6JLB2 (Q6JLB2) Proteasome subunit beta-type	PSMB1	3	36889920	36890023	GO:0005839	proteasome core complex (sensu Eukaryota)	GO:0004175	endopeptidase activity	GO:0006511	ubiquitin-dependent protein catabolism
C0000360o12	CBN1_C0000360o12.q1kT7SCF	Sanger	AM064949	Gga.6990	TC190194	1271	0	GGGI	homologue to UP|Q8R2K7 (Q8R2K7) Small nuclear RNA activating complex, polypeptide 5, 19kDa, partial (56%)	No hit	SNAPC5	10	19187823	19187159	GO:0005634	nucleus	GO:0003700	transcription factor activity	GO:0006355;GO:0006366;GO:0006384	regulation of transcription, DNA-dependent;transcription from RNA polymerase II promoter;transcription initiation from RNA polymerase III promoter
C0000360o14	CBN1_C0000360o14.q1kT7SCF	Sanger	AM064951	Gga.6347	TC212502	1283	0	GGGI	weakly similar to UP|Q9JJL0 (Q9JJL0) Haploid specific alanine-rich acidic protein, partial (7%)	Q96EH3 (Q96EH3) Chromosome 7 open reading frame 30	C7orf30	2	30343408	30343647	GO:0008372	cellular_component unknown	GO:0005554	molecular_function unknown	GO:0000004	biological process unknown
C0000360o15	CBN1_C0000360o15.q1kT7SCF	Sanger	AM064952	Gga.9741	BU217513	811	0	GGGI	undefined	Q96EZ9 (Q96EZ9) ECH1 protein	undefined	#N/A	#N/A	#N/A	GO:0008372	cellular_component unknown	GO:0005554	molecular_function unknown	GO:0000004	biological process unknown
C0000360o17	CBN1_C0000360o17.q1kT7SCF	Sanger	AM064954	NA	TC194511	123	5e-27	GGGI	homologue to UP|Q9CVU1 (Q9CVU1) Mus musculus adult male testis cDNA, RIKEN full-length enriched library, clone:1700030C23 product:CLIP-ASSOCIATING PROTEIN CLASP1 homolog, partial (95%)	Q80TV8 (Q80TV8) MKIAA0622 protein (Fragment)	CLASP1	7	26799008	26798821	GO:0000775;GO:0005634;GO:0005737;GO:0005794;GO:0005813;GO:0005815;GO:0005827;GO:0005875;GO:0005876;GO:0005881	chromosome, pericentric region;nucleus;cytoplasm;Golgi apparatus;centrosome;microtubule organizing center;polar microtubule;microtubule associated complex;spindle microtubule;cytoplasmic microtubule	GO:0005515;GO:0005525;GO:0008017	protein binding;GTP binding;microtubule binding	GO:0000022;GO:0000070;GO:0007026;GO:0007051;GO:0007052;GO:0007067;GO:0009993;GO:0046602	mitotic spindle elongation;mitotic sister chromatid segregation;negative regulation of microtubule depolymerization;spindle organization and biogenesis;mitotic spindle organization and biogenesis;mitosis;oogenesis (sensu Insecta);regulation of mitotic centrosome separation
C0000360o18	CBN1_C0000360o18.q1kT7SCF	Sanger	AM064955	Gga.9485	TC211505	1320	0	GGGI	UP|Q6X7S8 (Q6X7S8) Polycomblike 2, complete	Q6X7S8 (Q6X7S8) Polycomblike 2	undefined	8	14367474	14367255	GO:0005634	nucleus	GO:0003677	DNA binding	GO:0006355	regulation of transcription, DNA-dependent
C0000360o19	CBN1_C0000360o19.q1kT7SCF	Sanger	AM064956	Gga.7566	TC215721	458	1e-128	GGGI	weakly similar to UP|Q6PLP6 (Q6PLP6) Cell wall protein GP2 (Fragment), partial (4%)	No hit	undefined	9	14361469	14361759	GO:0005737	cytoplasm	GO:0004674;GO:0004860;GO:0005524;GO:0016740	protein serine/threonine kinase activity;protein kinase inhibitor activity;ATP binding;transferase activity	GO:0006468;GO:0006811;GO:0007243;GO:0050794	protein amino acid phosphorylation;ion transport;protein kinase cascade;regulation of cellular process
C0000360o21	CBN1_C0000360o21.q1kT7SCF	Sanger	AM064958	Gga.1684	TC186382	313	3e-84	GGGI	weakly similar to UP|Q9VNV8 (Q9VNV8) CG14560-PA, partial (37%)	Q96LJ5 (Q96LJ5) Hypothetical protein FLJ25436	C14orf149	5	51553190	51553481	GO:0008372	cellular_component unknown	GO:0005554	molecular_function unknown	GO:0000004	biological process unknown
C0000360o22	CBN1_C0000360o22.q1kT7SCF	Sanger	AM064959	Gga.32302	TC200019	1136	0	GGGI	homologue to OMNI|NTL01MK0921|AAM02138.1|19887426| Uncharacterized protein specific for M.kandleri, MK-36 family {Methanopyrus kandleri AV19;} , partial (5%)	No hit	TRIM50A	19	200571	199909	GO:0000151	ubiquitin ligase complex	GO:0004842;GO:0008270	ubiquitin-protein ligase activity;zinc ion binding	GO:0016567	protein ubiquitination
C0000360p01	CBN1_C0000360p01.q1kT7SCF	Sanger	AM064961	Gga.12769	TC208116	1160	0	GGGI	homologue to UP|NHPX_HUMAN (P55769) NHP2-like protein 1 (High mobility group-like nuclear protein 2 homolog 1) ([U4/U6.U5] tri-snRNP 15.5 kDa protein) (OTK27), partial (83%)	No hit	undefined	1	46266653	46267299	GO:0005634;GO:0005681;GO:0005730;GO:0005732;GO:0005840;GO:0030532	nucleus;spliceosome complex;nucleolus;small nucleolar ribonucleoprotein complex;ribosome;small nuclear ribonucleoprotein complex	GO:0003723;GO:0003735;GO:0008248	RNA binding;structural constituent of ribosome;pre-mRNA splicing factor activity	GO:0000074;GO:0000398;GO:0006412;GO:0007338;GO:0007399;GO:0030490	regulation of cell cycle;nuclear mRNA splicing, via spliceosome;protein biosynthesis;fertilization (sensu Metazoa);neurogenesis;processing of 20S pre-rRNA
C0000360p02	CBN1_C0000360p02.q1kT7SCF	Sanger	AM064962	Gga.12508	TC193954	924	0	GGGI	homologue to UP|Q9DBL2 (Q9DBL2) Mus musculus adult male liver cDNA, RIKEN full-length enriched library, clone:1300003N14 product:ganglioside-induced differentiation-associated-protein 2, full insert sequence (Ganglioside-induced differentiation-associated-protein 2), partial (45%)	Q9DBL2 (Q9DBL2) Mus musculus adult male liver cDNA, RIKEN full-l...	WDR3	1	73149580	73149726	GO:0005634	nucleus	GO:0005554	molecular_function unknown	GO:0000004	biological process unknown
C0000360p04	CBN1_C0000360p04.q1kT7SCF	Sanger	AM064964	Gga.29767	TC225054	498	1e-140	GGGI	Gallus gallus finished cDNA, clone ChEST912n3	Q9NXE1 (Q9NXE1) Hypothetical protein FLJ20301	undefined	17	1638052	1638321	GO:0000151	ubiquitin ligase complex	GO:0003676;GO:0004842;GO:0008270	nucleic acid binding;ubiquitin-protein ligase activity;zinc ion binding	GO:0016567	protein ubiquitination
C0000360p05	CBN1_C0000360p05.q1kT7SCF	Sanger	AM064965	Gga.10033	TC190355	644	0	GGGI	Gallus gallus finished cDNA, clone ChEST337e22	No hit	C20orf58	20	8450755	8450108	GO:0016021	integral to membrane	GO:0005554	molecular_function unknown	GO:0000004	biological process unknown
C0000360p06	CBN1_C0000360p06.q1kT7SCF	Sanger	AM064966	Gga.13083	BU282756	634	0	GGGI	undefined	Q9D853 (Q9D853) Mus musculus adult male small intestine cDNA, RI...	undefined	Un	98457961	98458179	GO:0008372	cellular_component unknown	GO:0004872;GO:0008757	receptor activity;S-adenosylmethionine-dependent methyltransferase activity	GO:0000004	biological process unknown
C0000360p07	CBN1_C0000360p07.q1kT7SCF	Sanger	AM064967	Gga.12468	TC191211	521	1e-147	GGGI	Gallus gallus finished cDNA, clone ChEST432i14	Q75LP3 (Q75LP3) Hypothetical protein DKFZP566I1024	SUMF2	19	4587894	4588047	GO:0005783	endoplasmic reticulum	GO:0005554	molecular_function unknown	GO:0000004	biological process unknown
C0000360p09	CBN1_C0000360p09.q1kT7SCF	Sanger	AM064968	Gga.10024	TC189392	486	1e-136	GGGI	homologue to UP|TF2B_XENLA (P29054) Transcription initiation factor IIB (General transcription factor TFIIB), partial (44%)	Q7SX98 (Q7SX98) General transcription factor IIB	GTF2B	8	15507119	15506645	GO:0005634;GO:0005667	nucleus;transcription factor complex	GO:0003700;GO:0005515;GO:0008270;GO:0016251	transcription factor activity;protein binding;zinc ion binding;general RNA polymerase II transcription factor activity	GO:0006352;GO:0006355;GO:0006366	transcription initiation;regulation of transcription, DNA-dependent;transcription from RNA polymerase II promoter
C0000360p10	CBN1_C0000360p10.q1kT7SCF	Sanger	AM064969	Gga.31189	TC216735	1300	0	GGGI	similar to UP|Q21155 (Q21155) Rnp (Rrm rna binding domain) containing protein 5, partial (11%)	No hit	undefined	1	180690986	180690315	GO:0008372	cellular_component unknown	GO:0005554	molecular_function unknown	GO:0000004	biological process unknown
C0000360p12	CBN1_C0000360p12.q1kT7SCF	Sanger	AM064971	Gga.3584	TC190613	1176	0	GGGI	similar to UP|Q9BE45 (Q9BE45) MAIL, partial (63%)	Q9BE45 (Q9BE45) MAIL	NFKBIZ	1	79498387	79498558	GO:0005634	nucleus	GO:0003677;GO:0003700	DNA binding;transcription factor activity	GO:0006355;GO:0006954	regulation of transcription, DNA-dependent;inflammatory response
C0000360p13	CBN1_C0000360p13.q1kT7SCF	Sanger	AM064972	Gga.7888	TC188137	1302	0	GGGI	similar to UP|SRPB_MOUSE (P47758) Signal recognition particle receptor beta subunit (SR-beta), partial (89%)	No hit	SRPRB	9	9020331	9020997	GO:0005783;GO:0005786;GO:0016021	endoplasmic reticulum;signal recognition particle (sensu Eukaryota);integral to membrane	GO:0004872;GO:0005525	receptor activity;GTP binding	GO:0000004	biological process unknown
C0000360p15	CBN1_C0000360p15.q1kT7SCF	Sanger	AM064973	Gga.12511	TC216601	751	0	GGGI	Gallus gallus finished cDNA, clone ChEST307a5	Q8N392 (Q8N392) Hypothetical protein DKFZp762I167 (Fragment)	ARHGAP18	Un	32632781	32632426	GO:0008372	cellular_component unknown	GO:0005096	GTPase activator activity	GO:0000004	biological process unknown
C0000360p16	CBN1_C0000360p16.q1kT7SCF	Sanger	AM064974	Gga.28424	TC197135	1243	0	GGGI	similar to UP|Q6XYE1 (Q6XYE1) FP18279, partial (93%)	Q6XYE1 (Q6XYE1) FP18279	FADS6	#N/A	#N/A	#N/A	GO:0008372	cellular_component unknown	GO:0016491	oxidoreductase activity	GO:0006633	fatty acid biosynthesis
C0000360p20	CBN1_C0000360p20.q1kT7SCF	Sanger	AM064976	Gga.19338	CD729255	1106	0	GGGI	undefined	Q7TNL5 (Q7TNL5) Protein phosphatase 2A B56 delta subunit	undefined	Un	138330265	138329814	GO:0008372	cellular_component unknown	GO:0016787	hydrolase activity	GO:0009117	nucleotide metabolism
C0000360p22	CBN1_C0000360p22.q1kT7SCF	Sanger	AM064978	Gga.22553	TC191389	967	0	GGGI	similar to UP|Q8TC05 (Q8TC05) Nuclear protein double minute 1, partial (12%)	Q9NR04 (Q9NR04) Nuclear protein double minute 1	undefined	1	32045425	32045072	GO:0008372	cellular_component unknown	GO:0005554	molecular_function unknown	GO:0000004	biological process unknown
C0000360p23	CBN1_C0000360p23.q1kT7SCF	Sanger	AM064979	Gga.30612	TC191272	1267	0	GGGI	homologue to UP|Q69ZF8 (Q69ZF8) MKIAA1585 protein (Fragment), partial (25%)	No hit	undefined	9	153012	152345	GO:0008372	cellular_component unknown	GO:0005554	molecular_function unknown	GO:0000004	biological process unknown
C0000463a02	CBN1_C0000463a02.q1kT7SCF	Sanger	AM064982	NA	chr4_11.3	773	0	GENSCAN	undefined	No hit	undefined	4	50741781	50742197	GO:0008372	cellular_component unknown	GO:0005554	molecular_function unknown	GO:0000004	biological process unknown
C0000463a04	CBN1_C0000463a04.q1kT7SCF	Sanger	AM064983	Gga.31463	TC219902	854	0	GGGI	similar to UP|P90666 (P90666) Intermediate chain 1, partial (3%)	No hit	undefined	28	1561195	1560736	GO:0005739	mitochondrion	GO:0003677;GO:0003899;GO:0016740	DNA binding;DNA-directed RNA polymerase activity;transferase activity	GO:0006269;GO:0006350	DNA replication, synthesis of RNA primer;transcription
C0000463a07	CBN1_C0000463a07.q1kT7SCF	Sanger	AM064985	Gga.17327	BU471900	876	0	GGGI	undefined	No hit	undefined	8	6079955	6079288	GO:0008372	cellular_component unknown	GO:0005554	molecular_function unknown	GO:0000004	biological process unknown
C0000463a09	CBN1_C0000463a09.q1kT7SCF	Sanger	AM064986	Gga.32217	BU454653	821	0	GGGI	undefined	O15050 (O15050) KIAA0342 protein (Fragment)	undefined	2	45066540	45066888	GO:0005634	nucleus	GO:0003677	DNA binding	GO:0000004	biological process unknown
C0000463a10	CBN1_C0000463a10.q1kT7SCF	Sanger	AM064987	Gga.16789	TC207037	1259	0	GGGI	homologue to UP|RL12_MOUSE (P35979) 60S ribosomal protein L12, partial (40%)	No hit	RPL12	17	9322140	9321474	GO:0005622;GO:0005840;GO:0005842	intracellular;ribosome;cytosolic large ribosomal subunit (sensu Eukaryota)	GO:0003723;GO:0003735	RNA binding;structural constituent of ribosome	GO:0006412	protein biosynthesis
C0000463a12	CBN1_C0000463a12.q1kT7SCF	Sanger	AM064988	Gga.9157	BU380786	785	0	GGGI	undefined	Q8K0C8 (Q8K0C8) RIKEN cDNA 2810437L13	undefined	14	4440311	4439945	GO:0008372	cellular_component unknown	GO:0005554	molecular_function unknown	GO:0000004	biological process unknown
C0000463a14	CBN1_C0000463a14.q1kT7SCF	Sanger	AM064990	Gga.13133	TC211310	1140	0	GGGI	Gallus gallus finished cDNA, clone ChEST349p2	No hit	undefined	23	3305365	3306027	GO:0005634	nucleus	GO:0005554	molecular_function unknown	GO:0000004	biological process unknown
C0000463a15	CBN1_C0000463a15.q1kT7SCF	Sanger	AM064991	Gga.9881	TC186409	1275	0	GGGI	Gallus gallus finished cDNA, clone ChEST631e11	Q8BNW2 (Q8BNW2) Mus musculus adult male aorta and vein cDNA, RIK...	undefined	3	89273590	89273210	GO:0005783;GO:0005793;GO:0016021	endoplasmic reticulum;ER-Golgi intermediate compartment;integral to membrane	GO:0005554	molecular_function unknown	GO:0007399	neurogenesis
C0000463a23	CBN1_C0000463a23.q1kT7SCF	Sanger	AM064998	NA						Q8NJL9 (Q8NJL9) Isopentenyl-diphosphate delta-isomerase	undefined	#N/A	#N/A	#N/A
C0000463b05	CBN1_C0000463b05.q1kT7SCF	Sanger	AM065001	NA						No hit	undefined	#N/A	#N/A	#N/A
C0000463b07	CBN1_C0000463b07.q1kT7SCF	Sanger	AM065003	Gga.5096	TC189582	1320	0	GGGI	homologue to UP|MFA1_CHICK (P55080) Microfibrillar-associated protein 1 (Associated microfibril protein) (AMF), complete	Q9CQU1 (Q9CQU1) Mus musculus adult male colon cDNA, RIKEN full-l...	undefined	#N/A	#N/A	#N/A	GO:0008372	cellular_component unknown	GO:0005554	molecular_function unknown	GO:0000004	biological process unknown
C0000463b08	CBN1_C0000463b08.q1kT7SCF	Sanger	AM065004	Gga.21192	TC191255	1304	0	GGGI	UP|I2C4_HUMAN (Q9HCK5) Eukaryotic translation initiation factor 2C 4 (eIF2C 4) (eIF-2C 4) (Argonaute 4), complete	Q9NXV9 (Q9NXV9) Hypothetical protein FLJ20033	EIF2C4	23	3730646	3730442	GO:0008372	cellular_component unknown	GO:0003743	translation initiation factor activity	GO:0006412	protein biosynthesis
C0000463b09	CBN1_C0000463b09.q1kT7SCF	Sanger	AM065005	Gga.22644	TC216393	1310	0	GGGI	similar to UP|CUT1_HUMAN (P39880) CCAAT displacement protein (CDP) (Cut-like 1), partial (5%)	Q6NYH4 (Q6NYH4) CUTL1 protein	CUTL1	19	3829993	3830657	GO:0005634;GO:0005856	nucleus;cytoskeleton	GO:0003700;GO:0003702;GO:0003779	transcription factor activity;RNA polymerase II transcription factor activity;actin binding	GO:0000122;GO:0006355;GO:0007275;GO:0007517	negative regulation of transcription from RNA polymerase II promoter;regulation of transcription, DNA-dependent;development;muscle development
C0000463b10	CBN1_C0000463b10.q1kT7SCF	Sanger	AM065006	Gga.63	TC211298	1306	0	GGGI	UP|Q8QGJ2 (Q8QGJ2) Late domain-interacting protein 1 (Fragment), complete	O42573 (O42573) Nedd4 protein	NEDD4	Un	4821687	4821191	GO:0005622	intracellular	GO:0004842;GO:0016874	ubiquitin-protein ligase activity;ligase activity	GO:0006512	ubiquitin cycle
C0000463b11	CBN1_C0000463b11.q1kT7SCF	Sanger	AM065007	NA	chr12_1.102	936	0	GENSCAN	undefined	No hit	RBM6	12	2280177	2280841	GO:0005634	nucleus	GO:0003677;GO:0003723	DNA binding;RNA binding	GO:0006396	RNA processing
C0000463b12	CBN1_C0000463b12.q1kT7SCF	Sanger	AM065008	Gga.2087	TC189831	1269	0	GGGI	UP|Q7T3L8 (Q7T3L8) Casein kinase I epsilon (Fragment), complete	Q7T3L8 (Q7T3L8) Casein kinase I epsilon (Fragment)	CSNK1E	Un	150222512	150222423	GO:0008372	cellular_component unknown	GO:0004674;GO:0004681;GO:0005524;GO:0016740	protein serine/threonine kinase activity;casein kinase I activity;ATP binding;transferase activity	GO:0006281;GO:0006468;GO:0007165	DNA repair;protein amino acid phosphorylation;signal transduction
C0000463b13	CBN1_C0000463b13.q1kT7SCF	Sanger	AM065009	Gga.9757	TC191782	1328	0	GGGI	Gallus gallus finished cDNA, clone ChEST334d16	Q864Z2 (Q864Z2) Regulator of G-protein signalling 5	RGS4	8	3626007	3625839	GO:0008372	cellular_component unknown	GO:0004871;GO:0005096;GO:0005516	signal transducer activity;GTPase activator activity;calmodulin binding	GO:0000188;GO:0007165;GO:0008277	inactivation of MAPK;signal transduction;regulation of G-protein coupled receptor protein signaling pathway
C0000463b14	CBN1_C0000463b14.q1kT7SCF	Sanger	AM065010	Gga.4418	TC209944	1195	0	GGGI	UP|IRF8_CHICK (Q90871) Interferon regulatory factor 8 (IRF-8) (Interferon consensus sequence binding protein) (ICSBP), complete	No hit	undefined	11	17988194	17988817	GO:0005634	nucleus	GO:0003705	RNA polymerase II transcription factor activity, enhancer binding	GO:0000122;GO:0006355;GO:0006955	negative regulation of transcription from RNA polymerase II promoter;regulation of transcription, DNA-dependent;immune response
C0000463b15	CBN1_C0000463b15.q1kT7SCF	Sanger	AM065011	Gga.3738	TC196583	1043	0	GGGI	UP|Q9YGC1 (Q9YGC1) B cell linker protein BLNK (BASH), partial (72%)	Q9YGC1 (Q9YGC1) B cell linker protein BLNK (BASH)	BLNK	Un	28702359	28702202	GO:0005622;GO:0005737	intracellular;cytoplasm	GO:0005068;GO:0005070	transmembrane receptor protein tyrosine kinase adaptor protein activity;SH3/SH2 adaptor activity	GO:0006954;GO:0006959;GO:0007242;GO:0007516;GO:0030183	inflammatory response;humoral immune response;intracellular signaling cascade;hemocyte development;B-cell differentiation
C0000463b18	CBN1_C0000463b18.q1kT7SCF	Sanger	AM065014	Gga.2486	TC187592	1227	0	GGGI	UP|Q6PAW9 (Q6PAW9) MGC68629 protein, complete	No hit	undefined	3	102958360	102959033	GO:0008372	cellular_component unknown	GO:0005525	GTP binding	GO:0006886;GO:0007264	intracellular protein transport;small GTPase mediated signal transduction
C0000463b20	CBN1_C0000463b20.q1kT7SCF	Sanger	AM065016	NA	BU426734	367	1e-100	GGGI	undefined	O46545 (O46545) Complement receptor type 2	undefined	26	1247607	1247790	GO:0008372	cellular_component unknown	GO:0005554	molecular_function unknown	GO:0000004	biological process unknown
C0000463b21	CBN1_C0000463b21.q1kT7SCF	Sanger	AM065017	NA	chr24_2.19	515	1e-144	GENSCAN	B-cell CLL/lymphoma 9-like [Source:RefSeq_peptide;Acc:NP_872363]	Q86UU0 (Q86UU0) DLNB11 protein	undefined	24	5254372	5253704	GO:0008372	cellular_component unknown	GO:0005554	molecular_function unknown	GO:0000004	biological process unknown
C0000463b24	CBN1_C0000463b24.q1kT7SCF	Sanger	AM065020	Gga.3264	TC192187	636	0	GGGI	UP|Q9I9E2 (Q9I9E2) Aryl hydrocarbon receptor, complete	Q76CM2 (Q76CM2) Aryl hydrocarbon receptor 1	AHR	2	28058452	28058639	GO:0005634	nucleus	GO:0003700;GO:0004879	transcription factor activity;ligand-dependent nuclear receptor activity	GO:0006355;GO:0006366;GO:0006915;GO:0006950;GO:0007049;GO:0007165;GO:0009410	regulation of transcription, DNA-dependent;transcription from RNA polymerase II promoter;apoptosis;response to stress;cell cycle;signal transduction;response to xenobiotic stimulus
C0000463c01	CBN1_C0000463c01.q1kT7SCF	Sanger	AM065021	Gga.5298	BU466107	549	1e-155	GGGI	undefined	No hit	undefined	27	1215275	1215585	GO:0008372	cellular_component unknown	GO:0005554	molecular_function unknown	GO:0000004	biological process unknown
C0000463c04	CBN1_C0000463c04.q1kT7SCF	Sanger	AM065023	Gga.7775	chr4_14.54	868	0	GENSCAN	undefined	No hit	undefined	4	67052932	67052467	GO:0008372	cellular_component unknown	GO:0005554	molecular_function unknown	GO:0000004	biological process unknown
C0000463c07	CBN1_C0000463c07.q1kT7SCF	Sanger	AM065026	Gga.6234	TC190922	571	1e-162	GGGI	Gallus gallus finished cDNA, clone ChEST353d8	No hit	undefined	15	4954902	4954231	GO:0008372	cellular_component unknown	GO:0005554	molecular_function unknown	GO:0000004	biological process unknown
C0000463c08	CBN1_C0000463c08.q1kT7SCF	Sanger	AM065027	Gga.9265	TC191201	1074	0	GGGI	similar to PIR|S53609|S53609 DNA mismatch repair protein MSH2 - African clawed frog {Xenopus laevis;} , partial (96%)	Q80V79 (Q80V79) MutS homolog 2	MSH2	3	8523008	8522845	GO:0005634	nucleus	GO:0003684;GO:0005524	damaged DNA binding;ATP binding	GO:0006298;GO:0006301;GO:0045786	mismatch repair;postreplication repair;negative regulation of cell cycle
C0000463c09	CBN1_C0000463c09.q1kT7SCF	Sanger	AM065028	Gga.17609	TC190958	1289	0	GGGI	Gallus gallus finished cDNA, clone ChEST980p11	Q7Q079 (Q7Q079) AgCP10011 (Fragment)	AGA	4	42836236	42836467	GO:0005764	lysosome	GO:0003948;GO:0016787	N4-(beta-N-acetylglucosaminyl)-L-asparaginase activity;hydrolase activity	GO:0006517	protein deglycosylation
C0000463c11	CBN1_C0000463c11.q1kT7SCF	Sanger	AM065030	Gga.421	TC212124	672	0	GGGI	UP|KITH_CHICK (P04047) Thymidine kinase, cytosolic , complete	No hit	undefined	#N/A	#N/A	#N/A	GO:0005737	cytoplasm	GO:0004797;GO:0005524;GO:0016301;GO:0016740	thymidine kinase activity;ATP binding;kinase activity;transferase activity	GO:0006259	DNA metabolism
C0000463c12	CBN1_C0000463c12.q1kT7SCF	Sanger	AM065031	Gga.2188	TC208138	1181	0	GGGI	similar to UP|Q99LF2 (Q99LF2) Cyclin I, complete	Q6P7H3 (Q6P7H3) MGC68660 protein	CCNI	4	50181368	50181527	GO:0008372	cellular_component unknown	GO:0005554	molecular_function unknown	GO:0007283	spermatogenesis
C0000463c13	CBN1_C0000463c13.q1kT7SCF	Sanger	AM065032	Gga.13088	TC192112	668	0	GGGI	Gallus gallus finished cDNA, clone ChEST71m6	Q9H846 (Q9H846) Hypothetical protein FLJ13949	TOE1	8	21288385	21288646	GO:0005634	nucleus	GO:0003676;GO:0016564	nucleic acid binding;transcriptional repressor activity	GO:0016481	negative regulation of transcription
C0000463c14	CBN1_C0000463c14.q1kT7SCF	Sanger	AM065033	Gga.4336	TC210083	1201	0	GGGI	similar to UP|Q99M45 (Q99M45) Gene trap ROSA 26 antisense, Philippe Soriano (Gt(ROSA)26asSor protein), partial (72%)	No hit	undefined	12	19346773	19347389	GO:0008372	cellular_component unknown	GO:0005554	molecular_function unknown	GO:0000004	biological process unknown
C0000463c17	CBN1_C0000463c17.q1kT7SCF	Sanger	AM065036	NA	BU380965	385	1e-106	GGGI	undefined	No hit	CORO1B	15	6529505	6528830	GO:0008372	cellular_component unknown	GO:0003779	actin binding	GO:0000004	biological process unknown
C0000463c18	CBN1_C0000463c18.q1kT7SCF	Sanger	AM065037	Gga.4689	TC210524	975	0	GGGI	Gallus gallus finished cDNA, clone ChEST152i19	No hit	undefined	3	13065648	13065031	GO:0008372	cellular_component unknown	GO:0005554	molecular_function unknown	GO:0000004	biological process unknown
C0000463c19	CBN1_C0000463c19.q1kT7SCF	Sanger	AM065038	Gga.12466	TC212644	1154	0	GGGI	homologue to UP|MIR2_HUMAN (Q9Y6H6) Potassium voltage-gated channel subfamily E member 3 (Minimum potassium ion channel-related peptide 2) (Potassium channel beta subunit MiRP2) (MinK-related peptide 2), partial (50%)	Q8MIS1 (Q8MIS1) KCNE3	KCNE3	1	186940373	186939719	GO:0008076;GO:0016021	voltage-gated potassium channel complex;integral to membrane	GO:0005249	voltage-gated potassium channel activity	GO:0006811;GO:0006813	ion transport;potassium ion transport
C0000463c20	CBN1_C0000463c20.q1kT7SCF	Sanger	AM065039	Gga.16546	TC189645	1289	0	GGGI	weakly similar to UP|Q14083 (Q14083) C219-reactive peptide (Fragment), partial (84%)	Q92580 (Q92580) KIAA0268 protein (Fragment)	undefined	3	14373129	14372990	GO:0008372	cellular_component unknown	GO:0004618	phosphoglycerate kinase activity	GO:0006096	glycolysis
C0000463c21	CBN1_C0000463c21.q1kT7SCF	Sanger	AM065040	Gga.24196	BU285125	712	0	GGGI	undefined	Q9H7C3 (Q9H7C3) Hypothetical protein FLJ21057 (Fragment)	undefined	10	7661967	7662120	GO:0008372	cellular_component unknown	GO:0005554	molecular_function unknown	GO:0000004	biological process unknown
C0000463c24	CBN1_C0000463c24.q1kT7SCF	Sanger	AM065042	Gga.19582	TC198281	557	1e-157	GGGI	weakly similar to UP|Q8ML92 (Q8ML92) CG30476-PA (RE67675p), partial (24%)	No hit	HADHB	3	103004650	103005112	GO:0005740	mitochondrial membrane	GO:0003824;GO:0003857;GO:0003988;GO:0004300;GO:0008415;GO:0016740	catalytic activity;3-hydroxyacyl-CoA dehydrogenase activity;acetyl-CoA C-acyltransferase activity;enoyl-CoA hydratase activity;acyltransferase activity;transferase activity	GO:0006631;GO:0006633;GO:0006635	fatty acid metabolism;fatty acid biosynthesis;fatty acid beta-oxidation
C0000463d04	CBN1_C0000463d04.q1kT7SCF	Sanger	AM065044	Gga.10401	TC219458	1229	0	GGGI	homologue to UP|O43825 (O43825) UDP-galactose:BETA-N-acetyl-glucosamine-BETA-1,3-galactosyltransferase 2 (BETA3GALT2) , complete	Q9BZQ9 (Q9BZQ9) B3GALT2	B3GALT2	8	3375211	3375665	GO:0005794;GO:0016021	Golgi apparatus;integral to membrane	GO:0008378;GO:0008499;GO:0016757	galactosyltransferase activity;UDP-galactose beta-N-acetylglucosamine beta-1,3-galactosyltransferase activity;transferase activity, transferring glycosyl groups	GO:0006486	protein amino acid glycosylation
C0000463d06	CBN1_C0000463d06.q1kT7SCF	Sanger	AM065045	Gga.3126	TC207908	765	0	GGGI	UP|Q9PTR5 (Q9PTR5) LIS1, complete	Q9PTR5 (Q9PTR5) LIS1	PAFAH1B1	19	8993874	8994084	GO:0000235;GO:0000776;GO:0005635;GO:0005737;GO:0005856;GO:0005875;GO:0005938	astral microtubule;kinetochore;nuclear membrane;cytoplasm;cytoskeleton;microtubule associated complex;cell cortex	GO:0045502	dynein binding	GO:0000132;GO:0000910;GO:0006629;GO:0006928;GO:0007017;GO:0007067;GO:0007165;GO:0007399	establishment of mitotic spindle orientation;cytokinesis;lipid metabolism;cell motility;microtubule-based process;mitosis;signal transduction;neurogenesis
C0000463d08	CBN1_C0000463d08.q1kT7SCF	Sanger	AM065047	Gga.5681	TC210487	761	0	GGGI	similar to UP|PCD7_HUMAN (Q8N8D1) Programmed cell death protein 7 (ES18) (HES18), partial (54%)	No hit	undefined	10	18432258	18432843	GO:0005739	mitochondrion	GO:0000166;GO:0005524;GO:0042623;GO:0051082	nucleotide binding;ATP binding;ATPase activity, coupled;unfolded protein binding	GO:0006457;GO:0015031	protein folding;protein transport
C0000463d09	CBN1_C0000463d09.q1kT7SCF	Sanger	AM065048	Gga.19645	TC196759	1360	0	GGGI	weakly similar to UP|Q6IFT4 (Q6IFT4) RhoGTPase activating protein, partial (8%)	No hit	undefined	4	1539222	1539907	GO:0008372	cellular_component unknown	GO:0005554	molecular_function unknown	GO:0000004	biological process unknown
C0000463d10	CBN1_C0000463d10.q1kT7SCF	Sanger	AM065049	NA						No hit	undefined	3	99252806	99252128
C0000463d12	CBN1_C0000463d12.q1kT7SCF	Sanger	AM065051	Gga.11744	TC212215	680	0	GGGI	homologue to UP|Q6MYW6 (Q6MYW6) Basic proline-rich protein, partial (4%)	No hit	undefined	Un	148126860	148127529	GO:0008372	cellular_component unknown	GO:0005554	molecular_function unknown	GO:0000004	biological process unknown
C0000463d13	CBN1_C0000463d13.q1kT7SCF	Sanger	AM065052	Gga.3043	TC190306	1285	0	GGGI	Gallus gallus finished cDNA, clone ChEST111c22	No hit	undefined	8	14219720	14219281	GO:0008372	cellular_component unknown	GO:0005554	molecular_function unknown	GO:0000004	biological process unknown
C0000463d15	CBN1_C0000463d15.q1kT7SCF	Sanger	AM065053	Gga.4827	BU129731	702	0	GGGI	undefined	No hit	undefined	1	122197005	122197490	GO:0008372	cellular_component unknown	GO:0005554	molecular_function unknown	GO:0000004	biological process unknown
C0000463d18	CBN1_C0000463d18.q1kT7SCF	Sanger	AM065055	Gga.4129	TC216360	658	0	GGGI	similar to UP|Q8ZWV0 (Q8ZWV0) Glucose-6-phosphate isomerase, conjectural, partial (5%)	No hit	undefined	4	54475973	54476412	GO:0008372	cellular_component unknown	GO:0005554	molecular_function unknown	GO:0007601	visual perception
C0000463d19	CBN1_C0000463d19.q1kT7SCF	Sanger	AM065056	Gga.224	TC213870	1158	0	GGGI	UP|Q9DER4 (Q9DER4) Zona pellucida protein 1, complete	Q9DER4 (Q9DER4) Zona pellucida protein 1	undefined	Un	142610472	142610282	GO:0005578;GO:0016021	extracellular matrix (sensu Metazoa);integral to membrane	GO:0005554	molecular_function unknown	GO:0007338	fertilization (sensu Metazoa)
C0000463d20	CBN1_C0000463d20.q1kT7SCF	Sanger	AM065057	Gga.17398	TC214581	1344	0	GGGI	Gallus gallus finished cDNA, clone ChEST1018o21	No hit	undefined	28	3666807	3667484	GO:0008372	cellular_component unknown	GO:0005554	molecular_function unknown	GO:0000004	biological process unknown
C0000463d21	CBN1_C0000463d21.q1kT7SCF	Sanger	AM065058	NA	TC199218	167	4e-40	GGGI	similar to UP|Q96F50 (Q96F50) AZI1 protein (Fragment), partial (42%)	No hit	AZI1	#N/A	#N/A	#N/A	GO:0008372	cellular_component unknown	GO:0005554	molecular_function unknown	GO:0000004	biological process unknown
C0000463d23	CBN1_C0000463d23.q1kT7SCF	Sanger	AM065060	Gga.9570	TC190172	1183	0	GGGI	Gallus gallus finished cDNA, clone ChEST405a8	Q9JJ12 (Q9JJ12) Charged amino acid rich leucine zipper factor-1	undefined	4	50562072	50562339	GO:0005634	nucleus	GO:0005554	molecular_function unknown	GO:0007275;GO:0007420;GO:0016568	development;brain development;chromatin modification
C0000463d24	CBN1_C0000463d24.q1kT7SCF	Sanger	AM065061	Gga.7251	TC214558	1336	0	GGGI	Gallus gallus finished cDNA, clone ChEST668k3	Q8AWD2 (Q8AWD2) Similar to molybdenum cofactor synthesis 3	MOCS3	20	12994342	12993669	GO:0008372	cellular_component unknown	GO:0016874	ligase activity	GO:0006777	Mo-molybdopterin cofactor biosynthesis
C0000463e01	CBN1_C0000463e01.q1kT7SCF	Sanger	AM065062	Gga.539	CB270979	777	0	GGGI	undefined	No hit	undefined	1	85557271	85557939	GO:0008372	cellular_component unknown	GO:0005554	molecular_function unknown	GO:0000004	biological process unknown
C0000463e03	CBN1_C0000463e03.q1kT7SCF	Sanger	AM065064	Gga.16753	TC208832	1275	0	GGGI	homologue to UP|TDBP_HUMAN (Q13148) TAR DNA-binding protein-43 (TDP-43), complete	Q6VYI5 (Q6VYI5) TARDBP S8	undefined	21	3921239	3921449	GO:0005634	nucleus	GO:0003700;GO:0003723;GO:0008017	transcription factor activity;RNA binding;microtubule binding	GO:0000398;GO:0006355;GO:0006366;GO:0007067	nuclear mRNA splicing, via spliceosome;regulation of transcription, DNA-dependent;transcription from RNA polymerase II promoter;mitosis
C0000463e04	CBN1_C0000463e04.q1kT7SCF	Sanger	AM065065	Gga.1285	TC208535	1223	0	GGGI	similar to GB|AAH64920.1|40787673|BC064920 DnaJ (Hsp40) homolog, subfamily B, member 12 {Homo sapiens;} , partial (94%)	Q8C4C9 (Q8C4C9) Mus musculus 0 day neonate cerebellum cDNA, RIKE...	DNAJB12	6	10720642	10720833	GO:0016021	integral to membrane	GO:0051082	unfolded protein binding	GO:0006457	protein folding
C0000463e08	CBN1_C0000463e08.q1kT7SCF	Sanger	AM065069	Gga.19359	BU263811	890	0	GGGI	undefined	Q8BMU0 (Q8BMU0) Mus musculus 10, 11 days embryo whole body cDNA,...	ZNF76	26	2684994	2684522	GO:0005634	nucleus	GO:0003676;GO:0003677;GO:0008270	nucleic acid binding;DNA binding;zinc ion binding	GO:0006357;GO:0006359	regulation of transcription from RNA polymerase II promoter;regulation of transcription from RNA polymerase III promoter
C0000463e09	CBN1_C0000463e09.q1kT7SCF	Sanger	AM065070	Gga.143	CV036717	1100	0	GGGI	undefined	Q06900 (Q06900) Activin like receptor kinase 5	TGFBR1	2	55785969	55786223	GO:0005887	integral to plasma membrane	GO:0004872;GO:0005025;GO:0005524;GO:0016740	receptor activity;type I transforming growth factor beta receptor activity;ATP binding;transferase activity	GO:0006468;GO:0007165;GO:0007178;GO:0007181	protein amino acid phosphorylation;signal transduction;transmembrane receptor protein serine/threonine kinase signaling pathway;transforming growth factor beta receptor complex assembly
C0000463e10	CBN1_C0000463e10.q1kT7SCF	Sanger	AM065071	NA	TC225492	54	3e-06	GGGI	Gallus gallus finished cDNA, clone ChEST378o7	Q8CDV4 (Q8CDV4) Mus musculus adult male testis cDNA, RIKEN full-...	TRIM41	16	130075	130637	GO:0000151	ubiquitin ligase complex	GO:0004842;GO:0008270	ubiquitin-protein ligase activity;zinc ion binding	GO:0016567	protein ubiquitination
C0000463e12	CBN1_C0000463e12.q1kT7SCF	Sanger	AM065072	Gga.31720	TC197665	714	0	GGGI	homologue to UP|Q68831 (Q68831) Cytomegalovirus DNA for mtrIII region, partial (17%)	No hit	undefined	#N/A	#N/A	#N/A	GO:0008372	cellular_component unknown	GO:0005554	molecular_function unknown	GO:0000004	biological process unknown
C0000463e13	CBN1_C0000463e13.q1kT7SCF	Sanger	AM065073	Gga.19473	BU425116	706	0	GGGI	undefined	Q6UX31 (Q6UX31) RLGS1930	undefined	Z	25224988	25224848	GO:0016021	integral to membrane	GO:0016787	hydrolase activity	GO:0009117	nucleotide metabolism
C0000463e14	CBN1_C0000463e14.q1kT7SCF	Sanger	AM065074	Gga.28732	TC218969	262	8e-69	GGGI	similar to UP|Q7ZVS3 (Q7ZVS3) Wu:fi33g07 protein (Fragment), partial (3%)	No hit	PLK4	4	34833449	34833745	GO:0008372	cellular_component unknown	GO:0004674;GO:0004713;GO:0005524;GO:0016740	protein serine/threonine kinase activity;protein-tyrosine kinase activity;ATP binding;transferase activity	GO:0000074;GO:0006468	regulation of cell cycle;protein amino acid phosphorylation
C0000463e15	CBN1_C0000463e15.q1kT7SCF	Sanger	AM065075	NA	chr6_3.167	1328	0	GENSCAN	undefined	No hit	ADK	6	14553201	14552528	GO:0008372	cellular_component unknown	GO:0000287;GO:0004001;GO:0016301;GO:0016740	magnesium ion binding;adenosine kinase activity;kinase activity;transferase activity	GO:0006166;GO:0009156	purine ribonucleoside salvage;ribonucleoside monophosphate biosynthesis
C0000463e19	CBN1_C0000463e19.q1kT7SCF	Sanger	AM065079	Gga.7677	TC190929	829	0	GGGI	undefined	No hit	undefined	6	31339977	31340648	GO:0008372	cellular_component unknown	GO:0005554	molecular_function unknown	GO:0000004	biological process unknown
C0000463e20	CBN1_C0000463e20.q1kT7SCF	Sanger	AM065080	Gga.11830	TC213022	692	0	GGGI	Gallus gallus finished cDNA, clone ChEST985d3	Q9YI04 (Q9YI04) Deoxyribonuclease gamma	DNASE1L3	12	8994212	8994043	GO:0005634	nucleus	GO:0003677;GO:0004519;GO:0004536;GO:0005509;GO:0016787	DNA binding;endonuclease activity;deoxyribonuclease activity;calcium ion binding;hydrolase activity	GO:0006308;GO:0006915	DNA catabolism;apoptosis
C0000463e21	CBN1_C0000463e21.q1kT7SCF	Sanger	AM065081	Gga.5950	TC209903	1269	0	GGGI	undefined	No hit	undefined	15	12374000	12373326	GO:0008372	cellular_component unknown	GO:0005554	molecular_function unknown	GO:0000004	biological process unknown
C0000463e22	CBN1_C0000463e22.q1kT7SCF	Sanger	AM065082	Gga.28386	TC194000	704	0	GGGI	similar to GB|AAN40707.1|23957187|AF226658 peroxisomal N1-acetyl-spermine/spermidine oxidase {Bos taurus;} , partial (81%)	Q6QHF9 (Q6QHF9) Polyamine oxidase splice variant 9	undefined	6	8735831	8735425	GO:0005777	peroxisome	GO:0016491;GO:0046592	oxidoreductase activity;polyamine oxidase activity	GO:0006118	electron transport
C0000463e24	CBN1_C0000463e24.q1kT7SCF	Sanger	AM065084	Gga.20279	TC222027	886	0	GGGI	homologue to UP|Z339_HUMAN (Q9BRP0) Zinc finger protein 339, partial (55%)	No hit	ZNF339	14	16790879	16790204	GO:0005634	nucleus	GO:0003677;GO:0008270	DNA binding;zinc ion binding	GO:0006355	regulation of transcription, DNA-dependent
C0000463f01	CBN1_C0000463f01.q1kT7SCF	Sanger	AM065085	Gga.22941	TC187699	1225	0	GGGI	Gallus gallus finished cDNA, clone ChEST126b14	Q91YN9 (Q91YN9) Bcl2-associated athanogene 2 (Mus musculus 9 day...	BAG2	3	85068463	85067939	GO:0008372	cellular_component unknown	GO:0051082	unfolded protein binding	GO:0006457;GO:0006915	protein folding;apoptosis
C0000463f03	CBN1_C0000463f03.q1kT7SCF	Sanger	AM065087	Gga.8396	TC190709	1308	0	GGGI	similar to GB|AAH16218.1|16740686|BC016218 deoxyribose-phosphate aldolase-like {Mus musculus;} , complete	Q6PHW2 (Q6PHW2) CGI-26 protein (Fragment)	DERA	1	59740432	59740581	GO:0008372	cellular_component unknown	GO:0004139;GO:0016829	deoxyribose-phosphate aldolase activity;lyase activity	GO:0000004	biological process unknown
C0000463f04	CBN1_C0000463f04.q1kT7SCF	Sanger	AM065088	Gga.5324	TC210624	1179	0	GGGI	Gallus gallus finished cDNA, clone ChEST62g7	Q8N2H4 (Q8N2H4) Hypothetical protein FLJ90783	C20orf35	20	4859485	4859080	GO:0005737;GO:0005794;GO:0016021	cytoplasm;Golgi apparatus;integral to membrane	GO:0005515	protein binding	GO:0015031	protein transport
C0000463f05	CBN1_C0000463f05.q1kT7SCF	Sanger	AM065089	Gga.19313	TC189722	1174	0	GGGI	homologue to UP|P2CB_BOVIN (O62830) Protein phosphatase 2C beta isoform (PP2C-beta) , partial (36%)	Q99ND8 (Q99ND8) Protein phosphatase 1B2 53 kDa isoform (Hypothet...	undefined	3	21784237	21784692	GO:0008372	cellular_component unknown	GO:0005554	molecular_function unknown	GO:0000004	biological process unknown
C0000463f06	CBN1_C0000463f06.q1kT7SCF	Sanger	AM065090	Gga.22299	TC210169	1348	0	GGGI	similar to UP|Q6LBT9 (Q6LBT9) Chinese hamster asparagine synthetase , complete	Q6LBT9 (Q6LBT9) Chinese hamster asparagine synthetase (EC 6.3.1.1)	undefined	2	23971165	23970897	GO:0005625	soluble fraction	GO:0004066;GO:0016874	asparagine synthase (glutamine-hydrolyzing) activity;ligase activity	GO:0006529;GO:0006541;GO:0008152	asparagine biosynthesis;glutamine metabolism;metabolism
C0000463f08	CBN1_C0000463f08.q1kT7SCF	Sanger	AM065092	Gga.8336	BU396446	708	0	GGGI	undefined	Q9BY89 (Q9BY89) KIAA1671 protein (Fragment)	undefined	15	6966637	6967063	GO:0008372	cellular_component unknown	GO:0005554	molecular_function unknown	GO:0000004	biological process unknown
C0000463f11	CBN1_C0000463f11.q1kT7SCF	Sanger	AM065095	Gga.6106	TC208870	529	1e-149	GGGI	Gallus gallus finished cDNA, clone ChEST462l6	No hit	RARRES2	2	64535	64680	GO:0008372	cellular_component unknown	GO:0005554	molecular_function unknown	GO:0001523	retinoid metabolism
C0000463f12	CBN1_C0000463f12.q1kT7SCF	Sanger	AM065096	Gga.6385	TC207921	1233	0	GGGI	Gallus gallus finished cDNA, clone ChEST595l23	No hit	EIF4EBP2	6	10795372	10796013	GO:0008372	cellular_component unknown	GO:0008190	eukaryotic initiation factor 4E binding	GO:0006445;GO:0017148;GO:0045947	regulation of translation;negative regulation of protein biosynthesis;negative regulation of translational initiation
C0000463f13	CBN1_C0000463f13.q1kT7SCF	Sanger	AM065097	NA	BU393098	844	0	GGGI	undefined	Q9C012 (Q9C012) Ninein isotype 3	undefined	5	54610755	54610117	GO:0008372	cellular_component unknown	GO:0005509;GO:0005525	calcium ion binding;GTP binding	GO:0000004	biological process unknown
C0000463f14	CBN1_C0000463f14.q1kT7SCF	Sanger	AM075297	NA						No hit	undefined	#N/A	#N/A	#N/A
C0000463f16	CBN1_C0000463f16.q1kT7SCF	Sanger	AM065099	NA	BU308210	842	0	GGGI	undefined	No hit	C1orf9	8	4379210	4378542	GO:0008372	cellular_component unknown	GO:0005554	molecular_function unknown	GO:0000004	biological process unknown
C0000463f17	CBN1_C0000463f17.q1kT7SCF	Sanger	AM065100	Gga.21884	TC191646	1211	0	GGGI	Gallus gallus finished cDNA, clone ChEST70d15	No hit	undefined	20	5138063	5137389	GO:0008372	cellular_component unknown	GO:0005554	molecular_function unknown	GO:0000004	biological process unknown
C0000463f18	CBN1_C0000463f18.q1kT7SCF	Sanger	AM065101	NA	CB018247	563	1e-159	GGGI	undefined	Q6PHP0 (Q6PHP0) Tle3 protein	TLE4	10	20135324	20135125	GO:0005634	nucleus	GO:0005554	molecular_function unknown	GO:0006355;GO:0007222	biological_process unknown;regulation of transcription, DNA-dependent;frizzled signaling pathway
C0000463f19	CBN1_C0000463f19.q1kT7SCF	Sanger	AM065102	Gga.32317	AJ397306	642	0	GGGI	undefined	Q9JLF9 (Q9JLF9) Inositol phosphatase s-SHIPD183	INPPL1	9	590730	590927	GO:0008372	cellular_component unknown	GO:0004437	inositol or phosphatidylinositol phosphatase activity	GO:0006796;GO:0007242	phosphate metabolism;intracellular signaling cascade
C0000463f20	CBN1_C0000463f20.q1kT7SCF	Sanger	AM065103	Gga.3324	TC188444	926	0	GGGI	homologue to UP|KCCG_MOUSE (Q923T9) Calcium/calmodulin-dependent protein kinase type II gamma chain (CaM-kinase II gamma chain) (CaM kinase II gamma subunit) (CaMK-II gamma subunit) , partial (92%)	Q7JFN4 (Q7JFN4) Calcium/calmodulin-dependent protein kinase II i...	CAMK2G	6	14932166	14932411	GO:0008372	cellular_component unknown	GO:0004674;GO:0004685;GO:0004713;GO:0004723;GO:0005516;GO:0005524;GO:0016301;GO:0016740	protein serine/threonine kinase activity;calcium- and calmodulin-dependent protein kinase activity;protein-tyrosine kinase activity;calcium-dependent protein serine/threonine phosphatase activity;calmodulin binding;ATP binding;kinase activity;transferase activity	GO:0006468;GO:0007165;GO:0030073	biological_process unknown;protein amino acid phosphorylation;signal transduction;insulin secretion
C0000463f22	CBN1_C0000463f22.q1kT7SCF	Sanger	AM065105	Gga.8084	TC208929	1072	0	GGGI	Gallus gallus finished cDNA, clone ChEST406i23	Q9H061 (Q9H061) Hypothetical protein DKFZp586C1924	undefined	Un	147662731	147662926	GO:0008372	cellular_component unknown	GO:0005554	molecular_function unknown	GO:0000004	biological process unknown
C0000463f23	CBN1_C0000463f23.q1kT7SCF	Sanger	AM065106	Gga.536	TC210086	1312	0	GGGI	UP|O13255 (O13255) 2',5'-oligo adenylate synthetase A (Fragment), partial (94%)	O13255 (O13255) 2',5'-oligo adenylate synthetase A (Fragment)	OASL	Un	137165630	137165357	GO:0005730;GO:0005737	nucleolus;cytoplasm	GO:0003677;GO:0003725;GO:0005524;GO:0016740;GO:0046966	DNA binding;double-stranded RNA binding;ATP binding;transferase activity;thyroid hormone receptor binding	GO:0006464;GO:0006955	biological_process unknown;protein modification;immune response
C0000463f24	CBN1_C0000463f24.q1kT7SCF	Sanger	AM065107	Gga.31871	TC214833	1053	0	GGGI	similar to UP|Q95MN3 (Q95MN3) Gp91-phox, partial (22%)	Q95MN3 (Q95MN3) Gp91-phox	undefined	1	106824673	106824388	GO:0008372	cellular_component unknown	GO:0005554	molecular_function unknown	GO:0000004	biological process unknown
C0000463g01	CBN1_C0000463g01.q1kT7SCF	Sanger	AM065108	Gga.6326	TC188165	1358	0	GGGI	similar to GB|AAF78930.2|11890755|H009497S16 RNA helicase II/Gu protein {Homo sapiens;} , partial (39%)	Q9CWZ5 (Q9CWZ5) Mus musculus ES cells cDNA, RIKEN full-length en...	DDX50	6	10098181	10098341	GO:0005634	nucleus	GO:0003723;GO:0005524;GO:0008026;GO:0016787	RNA binding;ATP binding;ATP-dependent helicase activity;hydrolase activity	GO:0000004	biological process unknown
C0000463g02	CBN1_C0000463g02.q1kT7SCF	Sanger	AM065109	Gga.9103	TC217824	1217	0	GGGI	weakly similar to UP|LYG_CHICK (P27042) Lysozyme g precursor (1,4-beta-N-acetylmuramidase) (Goose-type lysozyme) , partial (77%)	Q7YXC2 (Q7YXC2) Goose-type lysozyme 2 (EC 3.2.1.17) (Fragment)	undefined	1	125547264	125547028	GO:0008372	cellular_component unknown	GO:0003796	lysozyme activity	GO:0009253;GO:0016998	peptidoglycan catabolism;cell wall catabolism
C0000463g03	CBN1_C0000463g03.q1kT7SCF	Sanger	AM065110	Gga.30256	CD763667	757	0	GGGI	undefined	Q8TAS6 (Q8TAS6) LAMB1 protein (Fragment)	LAMB4	1	8799082	8798865	GO:0005578	extracellular matrix (sensu Metazoa)	GO:0005198	structural molecule activity	GO:0000004	biological process unknown
C0000463g04	CBN1_C0000463g04.q1kT7SCF	Sanger	AM065111	Gga.2538	TC187977	1059	0	GGGI	UP|Q8UVQ9 (Q8UVQ9) Neuropilin-2a2 receptor, complete	Q8UVQ9 (Q8UVQ9) Neuropilin-2a2 receptor	NRP2	7	13554952	13554543	GO:0005624;GO:0016021	membrane fraction;integral to membrane	GO:0004872;GO:0005021	receptor activity;vascular endothelial growth factor receptor activity	GO:0007155;GO:0007399;GO:0007411	cell adhesion;neurogenesis;axon guidance
C0000463g05	CBN1_C0000463g05.q1kT7SCF	Sanger	AM065112	Gga.21093	TC214352	1346	0	GGGI	similar to UP|Q8XSZ7 (Q8XSZ7) PROBABLE TRANSCRIPTION REGULATOR PROTEIN, partial (8%)	No hit	undefined	6	18909038	18909716	GO:0008372	cellular_component unknown	GO:0005554	molecular_function unknown	GO:0000004	biological process unknown
C0000463g06	CBN1_C0000463g06.q1kT7SCF	Sanger	AM065113	NA	TC213411	264	2e-69	GGGI	undefined	No hit	undefined	5	27685261	27684768	GO:0008372	cellular_component unknown	GO:0005554	molecular_function unknown	GO:0000004	biological process unknown
C0000463g07	CBN1_C0000463g07.q1kT7SCF	Sanger	AM065114	Gga.31330	TC192798	975	0	GGGI	weakly similar to GB|AAK68660.1|21724166|AY039241 gastric cancer antigen Ga34 {Homo sapiens;} , partial (33%)	No hit	undefined	4	60626271	60625601	GO:0016021	integral to membrane	GO:0005554	molecular_function unknown	GO:0000004	biological process unknown
C0000463g08	CBN1_C0000463g08.q1kT7SCF	Sanger	AM065115	Gga.5644	TC208605	1294	0	GGGI	homologue to UP|DJA1_HUMAN (P31689) DnaJ homolog subfamily A member 1 (Heat shock 40 kDa protein 4) (DnaJ protein homolog 2) (HSJ-2) (HSDJ), complete	No hit	undefined	#N/A	#N/A	#N/A	GO:0008372	cellular_component unknown	GO:0051082	unfolded protein binding	GO:0006457;GO:0006986	protein folding;response to unfolded protein
C0000463g10	CBN1_C0000463g10.q1kT7SCF	Sanger	AM065117	Gga.5287	TC188658	1352	0	GGGI	UP|Q6DJE4 (Q6DJE4) MGC84447 protein, complete	Q9CQF3 (Q9CQF3) Mus musculus 13 days embryo head cDNA, RIKEN ful...	undefined	11	2053984	2054184	GO:0005634	nucleus	GO:0003723	RNA binding	GO:0006397	mRNA processing
C0000463g12	CBN1_C0000463g12.q1kT7SCF	Sanger	AM065119	Gga.5777	TC188501	789	0	GGGI	Gallus gallus finished cDNA, clone ChEST153p6	No hit	CREB3	#N/A	#N/A	#N/A	GO:0005634;GO:0005783;GO:0016021	nucleus;endoplasmic reticulum;integral to membrane	GO:0003677;GO:0008494	DNA binding;translation activator activity	GO:0006350;GO:0006355;GO:0006366;GO:0006935;GO:0007600	transcription;regulation of transcription, DNA-dependent;transcription from RNA polymerase II promoter;chemotaxis;sensory perception
C0000463g14	CBN1_C0000463g14.q1kT7SCF	Sanger	AM065121	NA	chr2_28.40	1312	0	GENSCAN	undefined	O35797 (O35797) Putative G-protein coupled receptor	undefined	2	137736680	137737345	GO:0008372	cellular_component unknown	GO:0005554	molecular_function unknown	GO:0000004	biological process unknown
C0000463g16	CBN1_C0000463g16.q1kT7SCF	Sanger	AM065123	Gga.2592	TC187546	811	0	GGGI	UP|Q9IAU4 (Q9IAU4) Alpha 1 (V) collagen, complete	Q90689 (Q90689) Type V collagen (Fragment)	COL5A1	17	2873520	2873259	GO:0005581;GO:0005588;GO:0005737	collagen;collagen type V;cytoplasm	GO:0005201;GO:0008201	extracellular matrix structural constituent;heparin binding	GO:0006817;GO:0007155	phosphate transport;cell adhesion
C0000463g17	CBN1_C0000463g17.q1kT7SCF	Sanger	AM065124	Gga.4814	TC186155	908	0	GGGI	Gallus gallus finished cDNA, clone ChEST161m15	Q8AVS1 (Q8AVS1) Ahsa1-prov protein	AHSA1	5	36069859	36070051	GO:0005737	cytoplasm	GO:0001671;GO:0030189;GO:0051082	ATPase stimulator activity;chaperone activator activity;unfolded protein binding	GO:0006457;GO:0006950	protein folding;response to stress
C0000463g22	CBN1_C0000463g22.q1kT7SCF	Sanger	AM065129	Gga.1533	BU436734	918	0	GGGI	undefined	Q9H9L9 (Q9H9L9) Hypothetical protein FLJ12664	RACGAP1	Un	6407595	6408098	GO:0008372	cellular_component unknown	GO:0005096;GO:0005489;GO:0005506	GTPase activator activity;electron transporter activity;iron ion binding	GO:0006118;GO:0007242	electron transport;intracellular signaling cascade
C0000463g23	CBN1_C0000463g23.q1kT7SCF	Sanger	AM065130	NA	chrUn_23.32	121	2e-25	GENSCAN	Leukocyte immunoglobulin-like receptor subfamily B member 2 precursor (Leukocyte immunoglobulin-like receptor 2) (LIR-2) (Immunoglobulin- like transcript 4) (ILT-4) (Monocyte/macrophage immunoglobulin-like receptor 10) (MIR-10) (CD85d antigen). [Source:Un	No hit	undefined	Un	44149000	44149652	GO:0016021	integral to membrane	GO:0004872	receptor activity	GO:0006955	immune response
C0000463g24	CBN1_C0000463g24.q1kT7SCF	Sanger	AM065131	Gga.1211	TC190819	1308	0	GGGI	Gallus gallus finished cDNA, clone ChEST357c18	Q7ZV27 (Q7ZV27) Hypothetical protein zgc:56257	ATP5S	5	54468308	54468516	GO:0005739	mitochondrion	GO:0015078	hydrogen ion transporter activity	GO:0015992	proton transport
C0000463h01	CBN1_C0000463h01.q1kT7SCF	Sanger	AM065132	Gga.11947	TC208855	1314	0	GGGI	Gallus gallus finished cDNA, clone ChEST384m21	Q9DCB8 (Q9DCB8) Mus musculus adult male brain cDNA, RIKEN full-l...	undefined	5	34783665	34783324	GO:0008372	cellular_component unknown	GO:0005554	molecular_function unknown		biological_process unknown
C0000463h04	CBN1_C0000463h04.q1kT7SCF	Sanger	AM065134	Gga.19074	TC190966	831	0	GGGI	homologue to UP|Q8BUR2 (Q8BUR2) Mus musculus ES cells cDNA, RIKEN full-length enriched library, clone:C330041P05 product:SPLICING FACTOR, ARGININE/SERINE-RICH 7 (SPLICING FACTOR 9G8) homolog, partial (96%)	Q8R3E9 (Q8R3E9) Splicing factor, arginine/serine-rich 7	SFRS7	Un	139347832	139348013	GO:0005634	nucleus	GO:0003723;GO:0008248	RNA binding;pre-mRNA splicing factor activity	GO:0000398;GO:0008380	nuclear mRNA splicing, via spliceosome;RNA splicing
C0000463h06	CBN1_C0000463h06.q1kT7SCF	Sanger	AM065136	Gga.21127	TC193819	813	0	GGGI	weakly similar to UP|ZDHD_MOUSE (Q9CWU2) Zinc finger DHHC domain containing protein 13 (Huntingtin interacting protein 14 related protein) (HIP14-related protein), partial (44%)	Q7PZ51 (Q7PZ51) EbiP8882 (Fragment)	ZDHHC13	5	1775007	1774843	GO:0016021	integral to membrane	GO:0004871;GO:0046872	signal transducer activity;metal ion binding	GO:0043123	positive regulation of I-kappaB kinase/NF-kappaB cascade
C0000463h08	CBN1_C0000463h08.q1kT7SCF	Sanger	AM065138	Gga.22319	TC191296	763	0	GGGI	similar to GB|CAB40417.1|4583679|HSA133421 vacuolar protein sorting {Homo sapiens;} , partial (50%)	Q7Q285 (Q7Q285) AgCP7693 (Fragment)	VPS45A	Un	75107453	75107622	GO:0005794;GO:0016020	Golgi apparatus;membrane	GO:0005554	molecular_function unknown	GO:0006904;GO:0015031;GO:0016192	vesicle docking during exocytosis;protein transport;vesicle-mediated transport
C0000463h09	CBN1_C0000463h09.q1kT7SCF	Sanger	AM065139	Gga.13070	TC208625	1350	0	GGGI	homologue to UP|Q5XJR6 (Q5XJR6) Zgc:101654, complete	Q8N138 (Q8N138) ORMDL3 (Hypothetical protein)	undefined	Un	131878448	131878728	GO:0000502;GO:0005829	proteasome complex (sensu Eukaryota);cytosol	GO:0005488	binding	GO:0000004	biological process unknown
C0000463h10	CBN1_C0000463h10.q1kT7SCF	Sanger	AM065140	Gga.5931	TC193844	1279	0	GGGI	undefined	Q9H1Y6 (Q9H1Y6) DJ1156J9.1 (KIAA1277 protein) (Fragment)	KIAA1277	26	2438170	2437982	GO:0008372	cellular_component unknown	GO:0003876;GO:0016787	AMP deaminase activity;hydrolase activity	GO:0006196;GO:0009117;GO:0009168	AMP catabolism;nucleotide metabolism;purine ribonucleoside monophosphate biosynthesis
C0000463h11	CBN1_C0000463h11.q1kT7SCF	Sanger	AM065141	Gga.1829	TC207731	1348	0	GGGI	Gallus gallus finished cDNA, clone ChEST296l7	Q96T93 (Q96T93) Hairy/enhancer of split 6	undefined	#N/A	#N/A	#N/A	GO:0005634;GO:0005667	nucleus;transcription factor complex	GO:0003677;GO:0003700;GO:0003712	DNA binding;transcription factor activity;transcription cofactor activity	GO:0006355;GO:0006357;GO:0007399;GO:0030154	regulation of transcription, DNA-dependent;regulation of transcription from RNA polymerase II promoter;neurogenesis;cell differentiation
C0000463h12	CBN1_C0000463h12.q1kT7SCF	Sanger	AM065142	Gga.16327	TC195543	777	0	GGGI	similar to OMNI|NTL02BP2546|CAE37845.1|33566588| GntR family regulatory protein {Bordetella parapertussis;} , partial (5%)	No hit	undefined	1	56513048	56513561	GO:0008372	cellular_component unknown	GO:0005554	molecular_function unknown	GO:0000004	biological process unknown
C0000463h13	CBN1_C0000463h13.q1kT7SCF	Sanger	AM065143	Gga.16541	TC191813	355	3e-97	GGGI	homologue to UP|PSA5_HUMAN (P28066) Proteasome subunit alpha type 5 (Proteasome zeta chain) (Macropain zeta chain) (Multicatalytic endopeptidase complex zeta chain) , complete	Q6TGV6 (Q6TGV6) Proteasome subunit, alpha type, 5 (Hypothetical ...	PSMA5	Un	10817538	10817644	GO:0005839	proteasome core complex (sensu Eukaryota)	GO:0004175	endopeptidase activity	GO:0006511	ubiquitin-dependent protein catabolism
C0000463h14	CBN1_C0000463h14.q1kT7SCF	Sanger	AM065144	NA						Q6UQ11 (Q6UQ11) Glyceraldehyde 3-phosphate dehydrogenase	undefined	Un	77217198	77217125
C0000463h15	CBN1_C0000463h15.q1kT7SCF	Sanger	AM065145	Gga.540	TC208215	757	0	GGGI	similar to UP|MGP_CHICK (O42413) Matrix Gla-protein precursor (MGP), partial (59%)	Q9W668 (Q9W668) Matrix Gla protein	MGP	1	44786254	44786630	GO:0005578	extracellular matrix (sensu Metazoa)	GO:0005201;GO:0005509;GO:0008147	extracellular matrix structural constituent;calcium ion binding;structural constituent of bone	GO:0001502;GO:0001503;GO:0007605;GO:0030500	cartilage condensation;ossification;perception of sound;regulation of bone mineralization
C0000463h17	CBN1_C0000463h17.q1kT7SCF	Sanger	AM065147	Gga.4528	BU471428	860	0	GGGI	undefined	No hit	undefined	14	14570545	14569873	GO:0008372	cellular_component unknown	GO:0005554	molecular_function unknown	GO:0000004	biological process unknown
C0000463h19	CBN1_C0000463h19.q1kT7SCF	Sanger	AM065149	Gga.31461	TC210515	848	0	GGGI	Gallus gallus finished cDNA, clone ChEST710o24	Q923C1 (Q923C1) E430019H13Rik protein (Fragment)	MAN1B1	17	10484223	10484724	GO:0005783;GO:0016021	endoplasmic reticulum;integral to membrane	GO:0004571;GO:0005509;GO:0016798	mannosyl-oligosaccharide 1,2-alpha-mannosidase activity;calcium ion binding;hydrolase activity, acting on glycosyl bonds	GO:0005975;GO:0006487	carbohydrate metabolism;N-linked glycosylation
C0000463h20	CBN1_C0000463h20.q1kT7SCF	Sanger	AM065150	Gga.1867	TC188739	757	0	GGGI	Gallus gallus finished cDNA, clone ChEST162a21	Q6NU18 (Q6NU18) LOC398317 protein	CUEDC2	6	16193096	16192923	GO:0008372	cellular_component unknown	GO:0005554	molecular_function unknown	GO:0000004	biological process unknown
C0000463h21	CBN1_C0000463h21.q1kT7SCF	Sanger	AM065151	Gga.3980	TC219950	1178	0	GGGI	homologue to UP|TAFC_HUMAN (Q16514) Transcription initiation factor TFIID subunit 12 (Transcription initiation factor TFIID 20/15 kDa subunits) (TAFII-20/TAFII-15) (TAFII20/TAFII15), complete	Q6P013 (Q6P013) TAF12 RNA polymerase II, TATA box binding protei...	TAF12	23	1877024	1877279	GO:0005634;GO:0005669	nucleus;transcription factor TFIID complex	GO:0003677;GO:0005515;GO:0016251	DNA binding;protein binding;general RNA polymerase II transcription factor activity	GO:0006352;GO:0006355	transcription initiation;regulation of transcription, DNA-dependent
C0000463h22	CBN1_C0000463h22.q1kT7SCF	Sanger	AM065152	Gga.20125	BU463380	971	0	GGGI	undefined	No hit	CHKA	5	13567834	13567155	GO:0008372	cellular_component unknown	GO:0004103;GO:0004871;GO:0016740	choline kinase activity;signal transducer activity;transferase activity	GO:0006629;GO:0006869	lipid metabolism;lipid transport
C0000463h24	CBN1_C0000463h24.q1kT7SCF	Sanger	AM065154	Gga.22610	TC192868	1082	0	GGGI	homologue to GB|CAC20564.1|12054502|HSA401156 PD2 protein {Homo sapiens;} , partial (54%)	Q8K2T8 (Q8K2T8) RIKEN cDNA 5730511K23	undefined	Un	154243945	154244074	GO:0008372	cellular_component unknown	GO:0005554	molecular_function unknown	GO:0000004	biological process unknown
C0000463i03	CBN1_C0000463i03.q1kT7SCF	Sanger	AM065157	Gga.645	TC215069	1326	0	GGGI	UP|Q05951 (Q05951) C-sno protein (SnoN), complete	Q05951 (Q05951) C-sno protein (SnoN)	SKIL	9	19282377	19281915	GO:0005634	nucleus	GO:0005554	molecular_function unknown	GO:0030154	cell differentiation
C0000463i07	CBN1_C0000463i07.q1kT7SCF	Sanger	AM065160	Gga.7507	TC210043	908	0	GGGI	homologue to UP|VA0D_MOUSE (P51863) Vacuolar ATP synthase subunit d (V-ATPase d subunit) (Vacuolar proton pump d subunit) (V-ATPase AC39 subunit) (V-ATPase 40 kDa accessory protein) (P39) (Physophilin) , complete	Q921S5 (Q921S5) ATPase, H+ transporting, V0 subunit D isoform 1	undefined	11	1305796	1305614	GO:0016469	proton-transporting two-sector ATPase complex	GO:0008553;GO:0015078;GO:0016787;GO:0046933;GO:0046961	hydrogen-exporting ATPase activity, phosphorylative mechanism;hydrogen ion transporter activity;hydrolase activity;hydrogen-transporting ATP synthase activity, rotational mechanism;hydrogen-transporting ATPase activity, rotational mechanism	GO:0006754;GO:0015986;GO:0015992	ATP biosynthesis;ATP synthesis coupled proton transport;proton transport
C0000463i08	CBN1_C0000463i08.q1kT7SCF	Sanger	AM065161	Gga.9025	TC192872	1310	0	GGGI	similar to GB|AAH35220.1|23243256|BC035220 complement component 1, r subcomponent {Homo sapiens;} , partial (51%)	Q9NZP8 (Q9NZP8) Complement C1r-like proteinase	undefined	1	71480363	71479695	GO:0005576	extracellular region	GO:0003815;GO:0004263;GO:0004295;GO:0005509;GO:0008236;GO:0016787	complement component C1r activity;chymotrypsin activity;trypsin activity;calcium ion binding;serine-type peptidase activity;hydrolase activity	GO:0006508;GO:0006955;GO:0006958	proteolysis and peptidolysis;immune response;complement activation, classical pathway
C0000463i12	CBN1_C0000463i12.q1kT7SCF	Sanger	AM065165	Gga.4291	TC216208	1237	0	GGGI	UP|TPH1_CHICK (P70080) Tryptophan 5-hydroxylase 1 (Tryptophan 5-monooxygenase 1) , partial (23%)	No hit	undefined	5	10016597	10015942	GO:0008372	cellular_component unknown	GO:0005554	molecular_function unknown	GO:0000004	biological process unknown
C0000463i13	CBN1_C0000463i13.q1kT7SCF	Sanger	AM065166	Gga.13273	TC210752	1017	0	GGGI	weakly similar to UP|NF7B_XENLA (Q92021) Nuclear factor 7, brain (xnf7) (xnf7-B), partial (11%)	Q801R9 (Q801R9) MGC52568 protein	undefined	2	163418	163889	GO:0000151;GO:0000785;GO:0005622;GO:0005624;GO:0005634;GO:0005737;GO:0005887;GO:0008372	ubiquitin ligase complex;chromatin;intracellular;membrane fraction;nucleus;cytoplasm;integral to plasma membrane;cellular_component unknown	GO:0003676;GO:0003677;GO:0003682;GO:0003924;GO:0004714;GO:0004842;GO:0005525;GO:0005554;GO:0008270;GO:0046872	nucleic acid binding;DNA binding;chromatin binding;GTPase activity;transmembrane receptor protein tyrosine kinase activity;ubiquitin-protein ligase activity;GTP binding;molecular_function unknown;zinc ion binding;metal ion binding	GO:0006333;GO:0006350;GO:0006355;GO:0006955;GO:0007283;GO:0008283;GO:0016567	biological_process unknown;chromatin assembly or disassembly;transcription;regulation of transcription, DNA-dependent;immune response;spermatogenesis;cell proliferation;protein ubiquitination
C0000463i14	CBN1_C0000463i14.q1kT7SCF	Sanger	AM065167	Gga.5546	TC188786	731	0	GGGI	weakly similar to UP|Q6NRT2 (Q6NRT2) MGC81481 protein, partial (5%)	Q9DBQ7 (Q9DBQ7) Mus musculus adult male lung cDNA, RIKEN full-le...	undefined	8	5095546	5095846	GO:0008372	cellular_component unknown	GO:0005554	molecular_function unknown	GO:0000004	biological process unknown
C0000463i15	CBN1_C0000463i15.q1kT7SCF	Sanger	AM065168	Gga.4538	TC188515	759	0	GGGI	homologue to UP|Q6GLC5 (Q6GLC5) MGC69232 protein, complete	Q9CQW0 (Q9CQW0) Mus musculus 18-day embryo whole body cDNA, RIKE...	undefined	19	6212359	6211864	GO:0005765;GO:0016021	lysosomal membrane;integral to membrane	GO:0015184	L-cystine transporter activity	GO:0006520;GO:0006810;GO:0015811	amino acid metabolism;transport;L-cystine transport
C0000463i17	CBN1_C0000463i17.q1kT7SCF	Sanger	AM065170	Gga.16591	TC210231	1150	0	GGGI	homologue to GB|AAK68661.1|21724168|AY039242 gastric cancer antigen Ga19 {Homo sapiens;} , partial (87%)	Q811Z9 (Q811Z9) N-terminal aceyltransferase 1	NARG1L	4	29783432	29783576	GO:0005737	cytoplasm	GO:0003700;GO:0004872;GO:0005515;GO:0008080;GO:0016740	transcription factor activity;receptor activity;protein binding;N-acetyltransferase activity;transferase activity	GO:0006355	regulation of transcription, DNA-dependent
C0000463i18	CBN1_C0000463i18.q1kT7SCF	Sanger	AM065171	Gga.26471	TC214399	1068	0	GGGI	weakly similar to UP|Q8IVN8 (Q8IVN8) RPE-spondin, partial (48%)	Q96J64 (Q96J64) RPE-spondin (Fragment)	undefined	20	6223724	6223922	GO:0008372	cellular_component unknown	GO:0005554	molecular_function unknown	GO:0000004	biological process unknown
C0000463i19	CBN1_C0000463i19.q1kT7SCF	Sanger	AM065172	Gga.7604	TC210464	874	0	GGGI	similar to UP|PLS1_RAT (P58195) Phospholipid scramblase 1 (PL scramblase 1) (Ca(2+)-dependent phospholipid scramblase 1), partial (54%)	Q99M50 (Q99M50) Plscr1 protein	PLSCR1	9	10972776	10972556	GO:0005886;GO:0016021	plasma membrane;integral to membrane	GO:0005509;GO:0017128	calcium ion binding;phospholipid scramblase activity	GO:0017121;GO:0030168	phospholipid scrambling;platelet activation
C0000463i20	CBN1_C0000463i20.q1kT7SCF	Sanger	AM065173	Gga.5707	TC191397	1247	0	GGGI	similar to UP|CG26_HUMAN (Q96N11) Protein C7orf26, partial (96%)	No hit	C7orf26	14	14162014	14162689	GO:0008372	cellular_component unknown	GO:0005554	molecular_function unknown	GO:0000004	biological process unknown
C0000463i22	CBN1_C0000463i22.q1kT7SCF	Sanger	AM065175	Gga.670	TC214989	1332	0	GGGI	UP|Q90865 (Q90865) Hepatocyte growth factor-like/macrophage stimulating protein, complete	Q90865 (Q90865) Hepatocyte growth factor-like/macrophage stimula...	MSTP9	12	2187848	2187996	GO:0008372	cellular_component unknown	GO:0004263;GO:0004295;GO:0008233	chymotrypsin activity;trypsin activity;peptidase activity	GO:0006508	proteolysis and peptidolysis
C0000463i23	CBN1_C0000463i23.q1kT7SCF	Sanger	AM065176	Gga.2933	TC195174	1265	0	GGGI	UP|Q9DGD1 (Q9DGD1) N-acetylglucosaminyltransferase VI, complete	Q9DGD1 (Q9DGD1) N-acetylglucosaminyltransferase VI	MGAT4A	32	213049	213690	GO:0016020	membrane	GO:0008454;GO:0016758	alpha-1,3-mannosylglycoprotein 4-beta-N-acetylglucosaminyltransferase activity;transferase activity, transferring hexosyl groups	GO:0005975;GO:0006491	carbohydrate metabolism;N-glycan processing
C0000463i24	CBN1_C0000463i24.q1kT7SCF	Sanger	AM065177	Gga.6204	TC209076	963	0	GGGI	similar to UP|Q6DE34 (Q6DE34) MGC80227 protein, partial (83%)	No hit	C20orf24	20	388438	389013	GO:0008372	cellular_component unknown	GO:0005554	molecular_function unknown	GO:0000004	biological process unknown
C0000463j02	CBN1_C0000463j02.q1kT7SCF	Sanger	AM065178	Gga.4934	TC185879	793	0	GGGI	Gallus gallus finished cDNA, clone ChEST267f17	Q9JLJ3 (Q9JLJ3) 4-trimethylaminobutyraldehyde dehydrogenase (EC ...	ALDH9A1	8	5539258	5538810	GO:0008372	cellular_component unknown	GO:0004029;GO:0005489;GO:0016491;GO:0019145;GO:0047105	aldehyde dehydrogenase (NAD) activity;electron transporter activity;oxidoreductase activity;aminobutyraldehyde dehydrogenase activity;4-trimethylammoniobutyraldehyde dehydrogenase activity	GO:0006081;GO:0008152	aldehyde metabolism;metabolism
C0000463j04	CBN1_C0000463j04.q1kT7SCF	Sanger	AM065180	NA	TC200401	848	0	GGGI	similar to UP|Q9IGS9 (Q9IGS9) Envelope protein (Fragment), partial (17%)	Q9IGS5 (Q9IGS5) Envelope protein (Fragment)	C9orf10	Un	90202247	90201570	GO:0008372	cellular_component unknown	GO:0005554	molecular_function unknown	GO:0000004	biological process unknown
C0000463j06	CBN1_C0000463j06.q1kT7SCF	Sanger	AM065182	Gga.26694	TC198771	955	0	GGGI	similar to GB|AAH01765.2|37515276|BC001765 stromal antigen 2 {Homo sapiens;} , partial (12%)	Q6NZN7 (Q6NZN7) Stromal antigen 2	STAG3	1	123074895	123074749	GO:0000795;GO:0005634	synaptonemal complex;nucleus	GO:0005554	molecular_function unknown	GO:0007049;GO:0007059;GO:0007126;GO:0007130	cell cycle;chromosome segregation;meiosis;synaptonemal complex formation
C0000463j07	CBN1_C0000463j07.q1kT7SCF	Sanger	AM065183	Gga.13273	TC210752	946	0	GGGI	weakly similar to UP|NF7B_XENLA (Q92021) Nuclear factor 7, brain (xnf7) (xnf7-B), partial (11%)	Q923T7 (Q923T7) Glycogenin-interacting protein 2	undefined	2	163418	163760	GO:0000151;GO:0000785;GO:0005622;GO:0005624;GO:0005634;GO:0005737;GO:0005887;GO:0008372	ubiquitin ligase complex;chromatin;intracellular;membrane fraction;nucleus;cytoplasm;integral to plasma membrane;cellular_component unknown	GO:0003676;GO:0003677;GO:0003682;GO:0003924;GO:0004714;GO:0004842;GO:0005525;GO:0005554;GO:0008270;GO:0046872	nucleic acid binding;DNA binding;chromatin binding;GTPase activity;transmembrane receptor protein tyrosine kinase activity;ubiquitin-protein ligase activity;GTP binding;molecular_function unknown;zinc ion binding;metal ion binding	GO:0006333;GO:0006350;GO:0006355;GO:0006955;GO:0007283;GO:0008283;GO:0016567	biological_process unknown;chromatin assembly or disassembly;transcription;regulation of transcription, DNA-dependent;immune response;spermatogenesis;cell proliferation;protein ubiquitination
C0000463j10	CBN1_C0000463j10.q1kT7SCF	Sanger	AM065186	Gga.6026	TC211457	1229	0	GGGI	Gallus gallus finished cDNA, clone ChEST185l21	No hit	MBP	2	90447823	90448474	GO:0008372	cellular_component unknown	GO:0019911	structural constituent of myelin sheath	GO:0006955;GO:0007268;GO:0007417;GO:0008366	immune response;synaptic transmission;central nervous system development;nerve ensheathment
C0000463j11	CBN1_C0000463j11.q1kT7SCF	Sanger	AM065187	Gga.27661	TC189776	1199	0	GGGI	Gallus gallus finished cDNA, clone ChEST501n19	Q8BTC1 (Q8BTC1) Mus musculus 18-day embryo whole body cDNA, RIKE...	undefined	1	51414387	51414926	GO:0008372	cellular_component unknown	GO:0005554	molecular_function unknown	GO:0000004	biological process unknown
C0000463j18	CBN1_C0000463j18.q1kT7SCF	Sanger	AM065194	Gga.8509	BU371943	765	0	GGGI	undefined	Q8BPW9 (Q8BPW9) Mus musculus 12 days embryo eyeball cDNA, RIKEN ...	undefined	7	22968496	22968659	GO:0005737;GO:0005773	cytoplasm;vacuole	GO:0004177;GO:0004250;GO:0008237;GO:0016787	aminopeptidase activity;aminopeptidase I activity;metallopeptidase activity;hydrolase activity	GO:0006508;GO:0006518	proteolysis and peptidolysis;peptide metabolism
C0000463j21	CBN1_C0000463j21.q1kT7SCF	Sanger	AM065197	Gga.21118	TC190294	1312	0	GGGI	GB|AAP69598.1|34556411|AY233381 polymeric immunoglobulin receptor {Gallus gallus;} , complete	Q9N2H7 (Q9N2H7) Poly-Ig receptor precursor	PIGR	26	1163651	1163326	GO:0005887	integral to plasma membrane	GO:0008565	protein transporter activity	GO:0009306	protein secretion
C0000463j22	CBN1_C0000463j22.q1kT7SCF	Sanger	AM065198	Gga.1370	TC190432	1108	0	GGGI	homologue to GB|AAH55863.1|33416526|BC055863 Syncrip protein {Mus musculus;} , partial (94%)	Q6NS22 (Q6NS22) Hypothetical protein	SYNCRIP	3	75222188	75222350	GO:0005634;GO:0005783;GO:0030529	nucleus;endoplasmic reticulum;ribonucleoprotein complex	GO:0003723	RNA binding	GO:0000398;GO:0008380	nuclear mRNA splicing, via spliceosome;RNA splicing
C0000463j23	CBN1_C0000463j23.q1kT7SCF	Sanger	AM065199	Gga.15450	CN227616	1146	0	GGGI	undefined	Q9BQH6 (Q9BQH6) Hypothetical protein DKFZp761J1523	GARNL3	17	20776	20218	GO:0008372	cellular_component unknown	GO:0005083	small GTPase regulator activity	GO:0000004	biological process unknown
C0000463j24	CBN1_C0000463j24.q1kT7SCF	Sanger	AM065200	Gga.8073	TC209042	1308	0	GGGI	homologue to UP|EI24_MOUSE (Q61070) Etoposide-induced protein 2.4 (p53-induced protein 8), partial (95%)	No hit	EI24	24	384009	383327	GO:0008372	cellular_component unknown	GO:0005554	molecular_function unknown	GO:0006917	induction of apoptosis
C0000463k02	CBN1_C0000463k02.q1kT7SCF	Sanger	AM065202	Gga.11975	BU394472	821	0	GGGI	undefined	Q7PSI5 (Q7PSI5) ENSANGP00000002667 (Fragment)	undefined	32	553361	552727	GO:0005874;GO:0045298	microtubule;tubulin	GO:0003924;GO:0005198;GO:0005525	GTPase activity;structural molecule activity;GTP binding	GO:0007017;GO:0007018;GO:0046785	microtubule-based process;microtubule-based movement;microtubule polymerization
C0000463k04	CBN1_C0000463k04.q1kT7SCF	Sanger	AM065204	Gga.3595	TC210780	1294	0	GGGI	homologue to UP|IF4E_RABIT (P29338) Eukaryotic translation initiation factor 4E (eIF4E) (eIF-4E) (mRNA cap-binding protein) (eIF-4F 25 kDa subunit), partial (95%)	Q8C470 (Q8C470) Mus musculus ES cells cDNA, RIKEN full-length en...	EIF4E	4	60404411	60404072	GO:0016281	eukaryotic translation initiation factor 4F complex	GO:0000339;GO:0003743	RNA cap binding;translation initiation factor activity	GO:0006413;GO:0006445	translational initiation;regulation of translation
C0000463k05	CBN1_C0000463k05.q1kT7SCF	Sanger	AM065205	Gga.7841	TC207003	1267	0	GGGI	Gallus gallus finished cDNA, clone ChEST298b23	No hit	undefined	17	2685315	2684639	GO:0016021	integral to membrane	GO:0003841;GO:0004469;GO:0016740	1-acylglycerol-3-phosphate O-acyltransferase activity;lysophosphatidate acyltransferase activity;transferase activity	GO:0006654;GO:0008152;GO:0008654	phosphatidic acid biosynthesis;metabolism;phospholipid biosynthesis
C0000463k06	CBN1_C0000463k06.q1kT7SCF	Sanger	AM065206	Gga.4367	TC185971	668	0	GGGI	similar to UP|Q9U903 (Q9U903) ApBra, partial (4%)	No hit	undefined	#N/A	#N/A	#N/A	GO:0008372	cellular_component unknown	GO:0005554	molecular_function unknown	GO:0000004	biological process unknown
C0000463k07	CBN1_C0000463k07.q1kT7SCF	Sanger	AM065207	Gga.4258	TC188236	513	1e-144	GGGI	UP|Q9I9K3 (Q9I9K3) Collagen IV a1 chain (Fragment), partial (91%)	No hit	COL4A1	1	131823064	131822913	GO:0005581;GO:0005587;GO:0005737	collagen;collagen type IV;cytoplasm	GO:0005201	extracellular matrix structural constituent	GO:0006817	phosphate transport
C0000463k08	CBN1_C0000463k08.q1kT7SCF	Sanger	AM065208	Gga.4609	TC188735	680	0	GGGI	Gallus gallus finished cDNA, clone ChEST762f15	Q7PUI9 (Q7PUI9) ENSANGP00000019900 (Fragment)	undefined	17	10281460	10281810	GO:0008372	cellular_component unknown	GO:0005554	molecular_function unknown	GO:0006512	ubiquitin cycle
C0000463k09	CBN1_C0000463k09.q1kT7SCF	Sanger	AM065209	Gga.13180	BU312246	1017	0	GGGI	undefined	Q7ZX05 (Q7ZX05) Mcm2-prov protein	undefined	12	9767579	9767368	GO:0000785;GO:0005634	chromatin;nucleus	GO:0003677;GO:0005524;GO:0008094	DNA binding;ATP binding;DNA-dependent ATPase activity	GO:0006260;GO:0006270;GO:0006355;GO:0007049	DNA replication;DNA replication initiation;regulation of transcription, DNA-dependent;cell cycle
C0000463k11	CBN1_C0000463k11.q1kT7SCF	Sanger	AM065211	Gga.31520	TC195229	1090	0	GGGI	GB|AAH01459.1|12655203|BC001459 RAD51 homolog protein, isoform 2 {Homo sapiens;} , partial (19%)	No hit	undefined	5	2502890	2503396	GO:0008372	cellular_component unknown	GO:0005554	molecular_function unknown	GO:0000004	biological process unknown
C0000463k12	CBN1_C0000463k12.q1kT7SCF	Sanger	AM065212	NA						No hit	undefined	8	26447480	26446810
C0000463k13	CBN1_C0000463k13.q1kT7SCF	Sanger	AM065213	Gga.22574	TC212321	1213	0	GGGI	similar to UP|Q6DF20 (Q6DF20) G protein-coupled receptor kinase 4, partial (98%)	P97548 (P97548) G protein-coupled receptor kinase	GRK4	4	82518068	82517608	GO:0008372	cellular_component unknown	GO:0004703;GO:0004871;GO:0005524;GO:0016740	G-protein coupled receptor kinase activity;signal transducer activity;ATP binding;transferase activity	GO:0006468;GO:0007165;GO:0008277	protein amino acid phosphorylation;signal transduction;regulation of G-protein coupled receptor protein signaling pathway
C0000463k14	CBN1_C0000463k14.q1kT7SCF	Sanger	AM065214	Gga.26994	TC199748	1217	0	GGGI	weakly similar to UP|DCB1_HUMAN (Q8N8Z6) Discoidin, CUB and LCCL domain containing protein 1 precursor, partial (8%)	No hit	undefined	23	1873296	1873618	GO:0005634;GO:0005669	nucleus;transcription factor TFIID complex	GO:0003677;GO:0005515;GO:0016251	DNA binding;protein binding;general RNA polymerase II transcription factor activity	GO:0006352;GO:0006355	transcription initiation;regulation of transcription, DNA-dependent
C0000463k15	CBN1_C0000463k15.q1kT7SCF	Sanger	AM065215	Gga.15740	TC189404	1213	0	GGGI	Gallus gallus finished cDNA, clone ChEST55b5	No hit	undefined	9	2019718	2020376	GO:0005634	nucleus	GO:0005554	molecular_function unknown	GO:0006355	regulation of transcription, DNA-dependent
C0000463k16	CBN1_C0000463k16.q1kT7SCF	Sanger	AM065216	NA	TC206180	626	1e-178	GGGI	weakly similar to UP|Q8UWM1 (Q8UWM1) Beta-3-galactosyltransferase, partial (25%)	Q6IQV6 (Q6IQV6) Hypothetical protein	undefined	Un	116958846	116958932	GO:0005794;GO:0005887	Golgi apparatus;integral to plasma membrane	GO:0008378;GO:0016757	galactosyltransferase activity;transferase activity, transferring glycosyl groups	GO:0006486	protein amino acid glycosylation
C0000463k17	CBN1_C0000463k17.q1kT7SCF	Sanger	AM065217	Gga.1251	TC212474	1338	0	GGGI	PIR|I50590|I50590 class I INCENP protein - chicken {Gallus gallus;} , complete	No hit	INCENP	5	14343682	14344315	GO:0000775;GO:0005634;GO:0005721;GO:0005819	chromosome, pericentric region;nucleus;centric heterochromatin;spindle	GO:0005515	protein binding	GO:0000069;GO:0000910;GO:0007049;GO:0007067	centromere and kinetochore complex maturation;cytokinesis;cell cycle;mitosis
C0000463k19	CBN1_C0000463k19.q1kT7SCF	Sanger	AM065219	Gga.11867	TC193877	1294	0	GGGI	Gallus gallus finished cDNA, clone ChEST301m15	Q8C6H6 (Q8C6H6) Mus musculus adult male heart cDNA, RIKEN full-l...	undefined	32	1004028	1004162	GO:0005887	integral to plasma membrane	GO:0000287;GO:0004767;GO:0016787	magnesium ion binding;sphingomyelin phosphodiesterase activity;hydrolase activity	GO:0006684	sphingomyelin metabolism
C0000463k20	CBN1_C0000463k20.q1kT7SCF	Sanger	AM065220	NA	TC217026	101	2e-20	GGGI	Gallus gallus finished cDNA, clone ChEST459k17	No hit	NSMAF	2	111357967	111358572	GO:0005625;GO:0005737	soluble fraction;cytoplasm	GO:0005057	receptor signaling protein activity	GO:0006672;GO:0007165	ceramide metabolism;signal transduction
C0000463k21	CBN1_C0000463k21.q1kT7SCF	Sanger	AM065221	NA	CV037811	1154	0	GGGI	undefined	Q6ZYP6 (Q6ZYP6) B-lec protein	undefined	Un	40378833	40378958	GO:0016021	integral to membrane	GO:0005554	molecular_function unknown	GO:0000004	biological process unknown
C0000463k23	CBN1_C0000463k23.q1kT7SCF	Sanger	AM065223	Gga.16113	TC209121	961	0	GGGI	Gallus gallus finished cDNA, clone ChEST160g22	No hit	undefined	23	3920034	3920691	GO:0005634	nucleus	GO:0003677;GO:0003723;GO:0008248	DNA binding;RNA binding;pre-mRNA splicing factor activity	GO:0000398;GO:0008380	nuclear mRNA splicing, via spliceosome;RNA splicing
C0000463k24	CBN1_C0000463k24.q1kT7SCF	Sanger	AM065224	Gga.22514	TC188297	1283	0	GGGI	similar to UP|CGL1_MOUSE (Q9D1A2) Cytosolic nonspecific dipeptidase (Glutamate carboxypeptidase-like protein 1) (CNDP dipeptidase 2), complete	Q6KAT3 (Q6KAT3) MFLJ00064 protein (Fragment)	CNDP2	2	91739479	91739274	GO:0008372	cellular_component unknown	GO:0004180;GO:0008237;GO:0016787	carboxypeptidase activity;metallopeptidase activity;hydrolase activity	GO:0006508	proteolysis and peptidolysis
C0000463l01	CBN1_C0000463l01.q1kT7SCF	Sanger	AM065225	Gga.27196	TC212481	1118	0	GGGI	similar to UP|UBA1_HUMAN (P22314) Ubiquitin-activating enzyme E1 (A1S9 protein) , partial (68%)	Q6P285 (Q6P285) Hypothetical protein	undefined	Un	156882695	156882851	GO:0005578;GO:0005624;GO:0005887;GO:0015629	extracellular matrix (sensu Metazoa);membrane fraction;integral to plasma membrane;actin cytoskeleton	GO:0005055;GO:0005509;GO:0005515	laminin receptor activity;calcium ion binding;protein binding	GO:0006461;GO:0006936	protein complex assembly;muscle contraction
C0000463l02	CBN1_C0000463l02.q1kT7SCF	Sanger	AM075298	NA	TC223481	99	5e-21	GGGI	UP|CTBP_XENLA (Q9YHU0) C-terminal binding protein (CtBP), partial (30%)	No hit	undefined	#N/A	#N/A	#N/A	GO:0008372	cellular_component unknown	GO:0005554	molecular_function unknown	GO:0000004	biological process unknown
C0000463l03	CBN1_C0000463l03.q1kT7SCF	Sanger	AM065226	Gga.11778	TC191685	1346	0	GGGI	Gallus gallus finished cDNA, clone ChEST954j17	No hit	undefined	Un	139344726	139344265	GO:0005634;GO:0005654;GO:0005681;GO:0005737;GO:0016604	nucleus;nucleoplasm;spliceosome complex;cytoplasm;nuclear body	GO:0008248	pre-mRNA splicing factor activity	GO:0000245;GO:0000387;GO:0000398;GO:0006397	spliceosome assembly;spliceosomal snRNP biogenesis;nuclear mRNA splicing, via spliceosome;mRNA processing
C0000463l05	CBN1_C0000463l05.q1kT7SCF	Sanger	AM065228	Gga.13408	TC186934	1338	0	GGGI	Gallus gallus finished cDNA, clone ChEST812l22	Q6ICD6 (Q6ICD6) DDX17 protein	DDX17	1	47618363	47618740	GO:0005634	nucleus	GO:0003723;GO:0003724;GO:0005524;GO:0008026;GO:0008186	RNA binding;RNA helicase activity;ATP binding;ATP-dependent helicase activity;RNA-dependent ATPase activity	GO:0006396	RNA processing
C0000463l07	CBN1_C0000463l07.q1kT7SCF	Sanger	AM065229	NA	TC217005	60	6e-08	GGGI	UP|CEK2_CHICK (P18460) Tyrosine kinase receptor CEK2 precursor , complete	No hit	FGFR1	4	83714970	83714294	GO:0005887	integral to plasma membrane	GO:0004674;GO:0004713;GO:0004872;GO:0005007;GO:0005524;GO:0008201;GO:0016740	protein serine/threonine kinase activity;protein-tyrosine kinase activity;receptor activity;fibroblast growth factor receptor activity;ATP binding;heparin binding;transferase activity	GO:0000165;GO:0001501;GO:0006468;GO:0008543	MAPKKK cascade;skeletal development;protein amino acid phosphorylation;fibroblast growth factor receptor signaling pathway
C0000463l08	CBN1_C0000463l08.q1kT7SCF	Sanger	AM065230	Gga.12023	TC211837	1326	0	GGGI	Gallus gallus finished cDNA, clone ChEST41l16	Q9P266 (Q9P266) KIAA1462 protein (Fragment)	KIAA1462	2	14238106	14237430	GO:0008372	cellular_component unknown	GO:0005554	molecular_function unknown	GO:0000004	biological process unknown
C0000463l12	CBN1_C0000463l12.q1kT7SCF	Sanger	AM065234	Gga.12529	TC188416	1181	0	GGGI	Gallus gallus finished cDNA, clone ChEST729l5	Q7ZX40 (Q7ZX40) Oat-prov protein	OAT	Un	24331790	24331644	GO:0005759	mitochondrial matrix	GO:0004587;GO:0016740;GO:0030170	ornithine-oxo-acid transaminase activity;transferase activity;pyridoxal phosphate binding	GO:0006520;GO:0006591;GO:0007601	amino acid metabolism;ornithine metabolism;visual perception
C0000463l13	CBN1_C0000463l13.q1kT7SCF	Sanger	AM065235	Gga.4826	TC186574	1304	0	GGGI	similar to UP|Q8K3B1 (Q8K3B1) F-box protein 45, partial (35%)	Q9DB94 (Q9DB94) Mus musculus adult male cerebellum cDNA, RIKEN f...	undefined	9	8906502	8905845	GO:0008372	cellular_component unknown	GO:0005554	molecular_function unknown	GO:0000004	biological process unknown
C0000463l14	CBN1_C0000463l14.q1kT7SCF	Sanger	AM065236	Gga.19405	TC191365	704	0	GGGI	Gallus gallus finished cDNA, clone ChEST250a15	No hit	C9orf88	Un	106201054	106201452	GO:0005887	integral to plasma membrane	GO:0005375	copper ion transporter activity	GO:0006810;GO:0006825	transport;copper ion transport
C0000463l15	CBN1_C0000463l15.q1kT7SCF	Sanger	AM065237	Gga.10231	TC196296	924	0	GGGI	Gallus gallus finished cDNA, clone ChEST731n14	Q7SYV8 (Q7SYV8) MGC64456 protein	undefined	2	1636480	1637115	GO:0005783;GO:0005792;GO:0016021	endoplasmic reticulum;microsome;integral to membrane	GO:0004497;GO:0008116;GO:0008397;GO:0016491;GO:0016853;GO:0019825	monooxygenase activity;prostaglandin-I synthase activity;sterol 12-alpha-hydroxylase activity;oxidoreductase activity;isomerase activity;oxygen binding	GO:0001516;GO:0006118	prostaglandin biosynthesis;electron transport
C0000463l16	CBN1_C0000463l16.q1kT7SCF	Sanger	AM065238	Gga.1828	TC188551	1223	0	GGGI	homologue to UP|Q9MPI1 (Q9MPI1) ATPase subunit 6, partial (6%)	No hit	BTN1A1	28	769300	769916	GO:0005887	integral to plasma membrane	GO:0004872	receptor activity	GO:0000004	biological process unknown
C0000463l18	CBN1_C0000463l18.q1kT7SCF	Sanger	AM065239	Gga.8269	TC188087	692	0	GGGI	Gallus gallus finished cDNA, clone ChEST385j10	Q800W4 (Q800W4) TIA-1	undefined	Un	141307840	141307939	GO:0005634;GO:0005737	nucleus;cytoplasm	GO:0003723;GO:0008143	RNA binding;poly(A) binding	GO:0006915;GO:0006917	apoptosis;induction of apoptosis
C0000463l19	CBN1_C0000463l19.q1kT7SCF	Sanger	AM065240	Gga.18477	TC227165	852	0	GGGI	Gallus gallus finished cDNA, clone ChEST617b14	No hit	undefined	7	23083375	23083902	GO:0008372	cellular_component unknown	GO:0005554	molecular_function unknown	GO:0000004	biological process unknown
C0000463l20	CBN1_C0000463l20.q1kT7SCF	Sanger	AM065241	Gga.4806	TC208483	950	0	GGGI	similar to UP|ER29_HUMAN (P30040) Endoplasmic reticulum protein ERp29 precursor (ERp31) (ERp28), partial (85%)	No hit	undefined	15	6207308	6206758	GO:0005615;GO:0005783	extracellular space;endoplasmic reticulum	GO:0003756	protein disulfide isomerase activity	GO:0006457;GO:0006886	protein folding;intracellular protein transport
C0000463l21	CBN1_C0000463l21.q1kT7SCF	Sanger	AM065242	Gga.18925	TC195115	1294	0	GGGI	Gallus gallus finished cDNA, clone ChEST483i3	No hit	STXBP5	Z	9057320	9056643	GO:0016021;GO:0019717;GO:0045202	integral to membrane;synaptosome;synapse	GO:0005554	molecular_function unknown	GO:0016192	vesicle-mediated transport
C0000463l22	CBN1_C0000463l22.q1kT7SCF	Sanger	AM065243	Gga.18927	TC211955	1150	0	GGGI	Gallus gallus finished cDNA, clone ChEST908a7	No hit	undefined	5	10150575	10149920	GO:0008372	cellular_component unknown	GO:0004459;GO:0004840;GO:0016491	L-lactate dehydrogenase activity;ubiquitin conjugating enzyme activity;oxidoreductase activity	GO:0006096;GO:0006100;GO:0006512;GO:0015031	glycolysis;tricarboxylic acid cycle intermediate metabolism;ubiquitin cycle;protein transport
C0000463l23	CBN1_C0000463l23.q1kT7SCF	Sanger	AM065244	Gga.22843	BU254377	741	0	GGGI	undefined	No hit	MCM3AP	7	6546590	6547231	GO:0005634	nucleus	GO:0003677	DNA binding	GO:0006260;GO:0006606	DNA replication;protein-nucleus import
C0000463l24	CBN1_C0000463l24.q1kT7SCF	Sanger	AM065245	Gga.9038	TC190655	668	0	GGGI	homologue to UP|Q66L26 (Q66L26) MGC85228 protein, complete	No hit	undefined	Un	141992202	141992701	GO:0008372	cellular_component unknown	GO:0005515	protein binding	GO:0000004	biological process unknown
C0000463m01	CBN1_C0000463m01.q1kT7SCF	Sanger	AM065246	Gga.20754	BU403043	694	0	GGGI	undefined	Q9BTD0 (Q9BTD0) DKFZP564C103 protein	undefined	#N/A	#N/A	#N/A	GO:0008372	cellular_component unknown	GO:0005554	molecular_function unknown	GO:0000004	biological process unknown
C0000463m02	CBN1_C0000463m02.q1kT7SCF	Sanger	AM065247	NA	TC190412	200	6e-51	GGGI	homologue to UP|SMOO_HUMAN (P53814) Smoothelin, partial (3%)	Q8CA17 (Q8CA17) Mus musculus 0 day neonate thymus cDNA, RIKEN fu...	CRYGS	9	9248927	9249087	GO:0016020	membrane	GO:0005212	structural constituent of eye lens	GO:0000004	biological process unknown
C0000463m05	CBN1_C0000463m05.q1kT7SCF	Sanger	AM065250	Gga.15325	TC191307	402	1e-111	GGGI	Gallus gallus finished cDNA, clone ChEST474a10	No hit	undefined	3	65691229	65690550	GO:0008372	cellular_component unknown	GO:0005554	molecular_function unknown	GO:0000004	biological process unknown
C0000463m06	CBN1_C0000463m06.q1kT7SCF	Sanger	AM065251	Gga.5306	TC192028	1072	0	GGGI	weakly similar to UP|Q00880 (Q00880) Cutinase negative acting protein, partial (4%)	Q8BMJ5 (Q8BMJ5) Mus musculus 8 days embryo whole body cDNA, RIKE...	P2RY1	9	22810716	22810176	GO:0005887	integral to plasma membrane	GO:0001584;GO:0004872;GO:0045028	rhodopsin-like receptor activity;receptor activity;purinergic nucleotide receptor activity, G-protein coupled	GO:0007200;GO:0007596	G-protein signaling, coupled to IP3 second messenger (phospholipase C activating);blood coagulation
C0000463m07	CBN1_C0000463m07.q1kT7SCF	Sanger	AM065252	Gga.7331	TC191000	1170	0	GGGI	similar to GB|AAH27937.1|20379790|BC027937 RAI2 protein {Homo sapiens;} , partial (24%)	Q6P8M4 (Q6P8M4) Retinoic acid induced 2	RAI2	1	114085667	114084987	GO:0008372	cellular_component unknown	GO:0005554	molecular_function unknown	GO:0009790	embryonic development
C0000463m13	CBN1_C0000463m13.q1kT7SCF	Sanger	AM065257	Gga.8058	TC214130	957	0	GGGI	homologue to UP|Q9W723 (Q9W723) 5'-nucleotidase , complete	Q9W723 (Q9W723) 5'-nucleotidase (EC 3.1.3.5)	undefined	23	4902351	4901779	GO:0005737	cytoplasm	GO:0000166;GO:0000287;GO:0008253;GO:0016491;GO:0016787	nucleotide binding;magnesium ion binding;5'-nucleotidase activity;oxidoreductase activity;hydrolase activity	GO:0008152;GO:0009117	metabolism;nucleotide metabolism
C0000463m14	CBN1_C0000463m14.q1kT7SCF	Sanger	AM065258	Gga.13232	TC209164	1239	0	GGGI	Gallus gallus finished cDNA, clone ChEST531l6	No hit	C14orf130	5	41875521	41876182	GO:0008372	cellular_component unknown	GO:0004842	ubiquitin-protein ligase activity	GO:0006512	ubiquitin cycle
C0000463m15	CBN1_C0000463m15.q1kT7SCF	Sanger	AM065259	Gga.693	TC189478	1291	0	GGGI	PIR|A49648|A49648 cysteine-rich protein - chicken {Gallus gallus;} , complete	Q9BTA4 (Q9BTA4) Similar to cysteine and glycine-rich protein 1 (...	undefined	32	348870	348604	GO:0005634	nucleus	GO:0005515;GO:0008270	protein binding;zinc ion binding	GO:0007275;GO:0007399;GO:0030154	development;neurogenesis;cell differentiation
C0000463m19	CBN1_C0000463m19.q1kT7SCF	Sanger	AM065263	Gga.13058	TC189569	878	0	GGGI	homologue to UP|DTNB_HUMAN (O60941) Dystrobrevin beta (Beta-dystrobrevin) (DTN-B), partial (96%)	Q96AW0 (Q96AW0) Dystrobrevin, beta, isoform 5	undefined	3	102803785	102803572	GO:0005856;GO:0045202	cytoskeleton;synapse	GO:0005515;GO:0008270	protein binding;zinc ion binding	GO:0006941;GO:0007165;GO:0007268;GO:0007274	striated muscle contraction;signal transduction;synaptic transmission;neuromuscular synaptic transmission
C0000463m20	CBN1_C0000463m20.q1kT7SCF	Sanger	AM065264	Gga.13223	TC194333	975	0	GGGI	Gallus gallus finished cDNA, clone ChEST218n20	O95105 (O95105) Osmosis responsive factor	undefined	Z	5996147	5995914	GO:0008372	cellular_component unknown	GO:0005488	binding	GO:0000004	biological process unknown
C0000463m23	CBN1_C0000463m23.q1kT7SCF	Sanger	AM065267	Gga.1488	BU342191	846	0	GGGI	undefined	No hit	HRH2	13	9397888	9398562	GO:0005887	integral to plasma membrane	GO:0001584;GO:0004969	rhodopsin-like receptor activity;histamine receptor activity	GO:0006955;GO:0007187	immune response;G-protein signaling, coupled to cyclic nucleotide second messenger
C0000463n02	CBN1_C0000463n02.q1kT7SCF	Sanger	AM065269	NA	chr5_10.149	741	0	GENSCAN	Zinc finger protein 238 (Transcriptional repressor RP58) (58 kDa repressor protein) (Zinc finger protein C2H2-171) (Translin associated zinc finger protein-1) (TAZ-1) (Zinc finger and BTB domain containing protein 18). [Source:Uniprot/SWISSPROT;Acc:Q99592	Q7ZWZ4 (Q7ZWZ4) MGC53446 protein	undefined	5	48480095	48480497	GO:0005634	nucleus	GO:0003676;GO:0003677;GO:0005515;GO:0008270	nucleic acid binding;DNA binding;protein binding;zinc ion binding	GO:0006355;GO:0006810	regulation of transcription, DNA-dependent;transport
C0000463n03	CBN1_C0000463n03.q1kT7SCF	Sanger	AM075299	NA						No hit	undefined	#N/A	#N/A	#N/A
C0000463n04	CBN1_C0000463n04.q1kT7SCF	Sanger	AM065270	Gga.6354	TC191754	1277	0	GGGI	similar to GB|AAO89507.1|29691209|AY233462 uroplakin IIIb {Homo sapiens;} , partial (13%)	Q9D701 (Q9D701) Mus musculus adult male tongue cDNA, RIKEN full-...	undefined	19	3916446	3916206	GO:0005783;GO:0016021	endoplasmic reticulum;integral to membrane	GO:0004601	peroxidase activity	GO:0000004	biological process unknown
C0000463n06	CBN1_C0000463n06.q1kT7SCF	Sanger	AM065271	Gga.16070	chr22_1.7	69	5e-10	GENSCAN	Anthrax toxin receptor 1 precursor (Tumor endothelial marker 8). [Source:Uniprot/SWISSPROT;Acc:Q9H6X2]	Q99L17 (Q99L17) Antxr2 protein (Fragment)	undefined	4	45826971	45826801	GO:0016021	integral to membrane	GO:0004872	receptor activity	GO:0000004	biological process unknown
C0000463n07	CBN1_C0000463n07.q1kT7SCF	Sanger	AM065272	Gga.7243	TC190995	1207	0	GGGI	weakly similar to UP|Q80XP3 (Q80XP3) Ammd protein (Fragment), partial (52%)	Q80XP3 (Q80XP3) Ammd protein (Fragment)	undefined	#N/A	#N/A	#N/A	GO:0008372	cellular_component unknown	GO:0003824	catalytic activity	GO:0000004	biological process unknown
C0000463n08	CBN1_C0000463n08.q1kT7SCF	Sanger	AM065273	Gga.7043	TC191988	1308	0	GGGI	Gallus gallus finished cDNA, clone ChEST633b11	Q6IN42 (Q6IN42) Hypothetical protein	undefined	Un	161936955	161936850	GO:0008372	cellular_component unknown	GO:0005554	molecular_function unknown	GO:0000004	biological process unknown
C0000463n09	CBN1_C0000463n09.q1kT7SCF	Sanger	AM065274	NA	BU115939	698	0	GGGI	undefined	Q709C5 (Q709C5) VPS13D-1A protein	VPS13D	21	5114161	5113924	GO:0008372	cellular_component unknown	GO:0005554	molecular_function unknown	GO:0000004	biological process unknown
C0000463n11	CBN1_C0000463n11.q1kT7SCF	Sanger	AM065275	Gga.23163	TC199877	957	0	GGGI	weakly similar to UP|Q6P3C2 (Q6P3C2) Burkitt lymphoma receptor 1, partial (36%)	O93281 (O93281) Putative chemokine receptor	undefined	24	5246508	5247032	GO:0008372	cellular_component unknown	GO:0005554	molecular_function unknown	GO:0000004	biological process unknown
C0000463n13	CBN1_C0000463n13.q1kT7SCF	Sanger	AM065277	NA	chr12_4.268	1259	0	GENSCAN	undefined	No hit	NID	12	19322122	19322776	GO:0005604;GO:0016020	basement membrane;membrane	GO:0005201;GO:0005509;GO:0005515	extracellular matrix structural constituent;calcium ion binding;protein binding	GO:0007160	cell-matrix adhesion
C0000463n14	CBN1_C0000463n14.q1kT7SCF	Sanger	AM065278	Gga.28854	TC214269	192	6e-48	GGGI	similar to UP|C560_HUMAN (Q99643) Succinate dehydrogenase cytochrome b560 subunit, mitochondrial precursor (Integral membrane protein CII-3) (QPS1) (QPs-1) (Succinate dehydrogenase complex subunit C) (Succinate-ubiquinone oxidoreductase cytochrome B large subunit) (CY, partial (84%)	No hit	undefined	#N/A	#N/A	#N/A	GO:0005739;GO:0005740;GO:0016020;GO:0016021	mitochondrion;mitochondrial membrane;membrane;integral to membrane	GO:0000104;GO:0005489	succinate dehydrogenase activity;electron transporter activity	GO:0006099;GO:0006118	tricarboxylic acid cycle;electron transport
C0000463n15	CBN1_C0000463n15.q1kT7SCF	Sanger	AM065279	Gga.12981	TC195004	1227	0	GGGI	Gallus gallus finished cDNA, clone ChEST322d3	No hit	undefined	26	822716	822051	GO:0008372	cellular_component unknown	GO:0005554	molecular_function unknown	GO:0000004	biological process unknown
C0000463n16	CBN1_C0000463n16.q1kT7SCF	Sanger	AM065280	NA	CN231767	335	7e-91	GGGI	undefined	Q8WYV1 (Q8WYV1) Hypothetical protein pp2386	undefined	11	18135304	18135055	GO:0008372	cellular_component unknown	GO:0005554	molecular_function unknown	GO:0006512	ubiquitin cycle
C0000463n24	CBN1_C0000463n24.q1kT7SCF	Sanger	AM065287	Gga.2337	TC188021	531	1e-150	GGGI	UP|Q90WR8 (Q90WR8) Transcription factor, complete	No hit	undefined	7	17862002	17862679	GO:0005634	nucleus	GO:0003676;GO:0003677;GO:0003702;GO:0003713;GO:0008270;GO:0016563;GO:0016564	nucleic acid binding;DNA binding;RNA polymerase II transcription factor activity;transcription coactivator activity;zinc ion binding;transcriptional activator activity;transcriptional repressor activity	GO:0001779;GO:0006355;GO:0006357;GO:0030183;GO:0030217;GO:0030218;GO:0030224;GO:0030851;GO:0046652	natural killer cell differentiation;regulation of transcription, DNA-dependent;regulation of transcription from RNA polymerase II promoter;B-cell differentiation;T-cell differentiation;erythrocyte differentiation;monocyte differentiation;granulocyte differentiation;thymocyte differentiation
C0000463o02	CBN1_C0000463o02.q1kT7SCF	Sanger	AM065289	Gga.12120	TC210950	1334	0	GGGI	Gallus gallus finished cDNA, clone ChEST160f7	Q8AVN0 (Q8AVN0) MGC52683 protein	PACSIN3	5	20473715	20473955	GO:0005737	cytoplasm	GO:0008092;GO:0019899	cytoskeletal protein binding;enzyme binding	GO:0006897;GO:0045806	endocytosis;negative regulation of endocytosis
C0000463o03	CBN1_C0000463o03.q1kT7SCF	Sanger	AM065290	Gga.4752	BU224484	1227	0	GGGI	undefined	Q9W6Z1 (Q9W6Z1) Ribosomal protein L24	MRPL24	Un	121769199	121769416	GO:0005622;GO:0005840	intracellular;ribosome	GO:0003735	structural constituent of ribosome	GO:0006412	protein biosynthesis
C0000463o04	CBN1_C0000463o04.q1kT7SCF	Sanger	AM065291	Gga.16183	TC208636	914	0	GGGI	Gallus gallus finished cDNA, clone ChEST1003f7	No hit	undefined	13	279350	279251	GO:0000139;GO:0016021	Golgi membrane;integral to membrane	GO:0005351	sugar porter activity	GO:0008643	carbohydrate transport
C0000463o05	CBN1_C0000463o05.q1kT7SCF	Sanger	AM065292	Gga.6243	TC214501	1358	0	GGGI	Gallus gallus finished cDNA, clone ChEST1034m11	No hit	undefined	Un	34365434	34366118	GO:0008372	cellular_component unknown	GO:0005554	molecular_function unknown	GO:0000004	biological process unknown
C0000463o06	CBN1_C0000463o06.q1kT7SCF	Sanger	AM065293	Gga.1521	TC208288	1348	0	GGGI	homologue to PIR|A60031|A60031 14-3-3 protein eta chain - rat {Rattus norvegicus;} , complete	Q7T3G2 (Q7T3G2) Hypothetical protein	undefined	15	8766333	8765910	GO:0008372	cellular_component unknown	GO:0005554	molecular_function unknown	GO:0007242	intracellular signaling cascade
C0000463o11	CBN1_C0000463o11.q1kT7SCF	Sanger	AM065298	Gga.7417	TC210367	1285	0	GGGI	similar to UP|CNDX_HUMAN (Q9H9C1) Protein C14orf133, partial (97%)	No hit	undefined	5	36057782	36057120	GO:0008372	cellular_component unknown	GO:0005554	molecular_function unknown	GO:0000004	biological process unknown
C0000463o12	CBN1_C0000463o12.q1kT7SCF	Sanger	AM065299	Gga.10770	TC222440	498	1e-140	GGGI	weakly similar to UP|Q9ERU9 (Q9ERU9) Ran-binding protein 2, partial (7%)	Q9ERU9 (Q9ERU9) Ran-binding protein 2	LIMS1	Un	17646247	17646068	GO:0008372	cellular_component unknown	GO:0008270	zinc ion binding	GO:0007569	cell aging
C0000463o13	CBN1_C0000463o13.q1kT7SCF	Sanger	AM065300	Gga.16391	TC211084	1281	0	GGGI	Gallus gallus finished cDNA, clone ChEST415e14	No hit	KIAA0082	3	26482049	26481380	GO:0005622	intracellular	GO:0003676	nucleic acid binding	GO:0000004	biological process unknown
C0000463o16	CBN1_C0000463o16.q1kT7SCF	Sanger	AM065303	Gga.12232	TC213246	1322	0	GGGI	Gallus gallus finished cDNA, clone ChEST804e15	Q6PIR1 (Q6PIR1) Kruppel-like factor 3 (Basic)	KLF3	Un	17810385	17810856	GO:0005634	nucleus	GO:0003700;GO:0008270	transcription factor activity;zinc ion binding	GO:0000122;GO:0006355;GO:0007275	negative regulation of transcription from RNA polymerase II promoter;regulation of transcription, DNA-dependent;development
C0000463o17	CBN1_C0000463o17.q1kT7SCF	Sanger	AM065304	Gga.9642	BU441714	1120	0	GGGI	undefined	No hit	undefined	#N/A	#N/A	#N/A	GO:0008372	cellular_component unknown	GO:0003924;GO:0005525	GTPase activity;GTP binding	GO:0007249;GO:0007264	I-kappaB kinase/NF-kappaB cascade;small GTPase mediated signal transduction
C0000463o19	CBN1_C0000463o19.q1kT7SCF	Sanger	AM065306	Gga.3836	TC187482	1273	0	GGGI	UP|Q8UW59 (Q8UW59) DJ-1, complete	Q8UW59 (Q8UW59) DJ-1	PARK7	21	210204	209985	GO:0005634;GO:0005737	nucleus;cytoplasm	GO:0051082	unfolded protein binding	GO:0006457;GO:0007265	protein folding;Ras protein signal transduction
C0000463o22	CBN1_C0000463o22.q1kT7SCF	Sanger	AM065309	Gga.16739	TC186943	955	0	GGGI	Gallus gallus finished cDNA, clone ChEST746f10	No hit	undefined	1	56891639	56891154	GO:0005622;GO:0005634;GO:0008372	intracellular;nucleus;cellular_component unknown	GO:0003677;GO:0003700;GO:0005515;GO:0005554	DNA binding;transcription factor activity;protein binding;molecular_function unknown	GO:0006355;GO:0006366;GO:0007283	biological_process unknown;regulation of transcription, DNA-dependent;transcription from RNA polymerase II promoter;spermatogenesis
C0000463o24	CBN1_C0000463o24.q1kT7SCF	Sanger	AM065310	Gga.4900	TC207631	676	0	GGGI	similar to UP|Q90636 (Q90636) 17.5 protein, partial (94%)	Q90636 (Q90636) 17.5 protein	undefined	Un	58990335	58990092	GO:0008372	cellular_component unknown	GO:0005554	molecular_function unknown	GO:0000004	biological process unknown
C0000463p04	CBN1_C0000463p04.q1kT7SCF	Sanger	AM065311	Gga.9216	TC211909	601	1e-171	GGGI	similar to UP|SCR1_HUMAN (Q9BWW7) Transcriptional repressor scratch 1 (Scratch homolog 1 zinc finger protein) (Scratch 1) (SCRT) (hScrt), partial (10%)	Q6P3D3 (Q6P3D3) Hypothetical protein	undefined	#N/A	#N/A	#N/A	GO:0008372	cellular_component unknown	GO:0005554	molecular_function unknown	GO:0000004	biological process unknown
C0000463p05	CBN1_C0000463p05.q1kT7SCF	Sanger	AM065312	Gga.31882	TC193785	1348	0	GGGI	undefined	No hit	undefined	28	53028	52349	GO:0005634;GO:0016021	nucleus;integral to membrane	GO:0003700	transcription factor activity	GO:0006355	regulation of transcription, DNA-dependent
C0000463p09	CBN1_C0000463p09.q1kT7SCF	Sanger	AM065315	NA	TC195163	182	6e-45	GGGI	UP|Q8MPG3 (Q8MPG3) Exosome-associated protein 2, partial (5%)	No hit	undefined	Un	18073649	18073986	GO:0016020	membrane	GO:0005488;GO:0008236	binding;serine-type peptidase activity	GO:0006508	proteolysis and peptidolysis
C0000463p10	CBN1_C0000463p10.q1kT7SCF	Sanger	AM065316	Gga.23296	TC221115	739	0	GGGI	similar to UP|Q8R4T0 (Q8R4T0) Cystin cilia-associated protein, partial (18%)	No hit	undefined	3	94759625	94759305	GO:0008372	cellular_component unknown	GO:0005554	molecular_function unknown	GO:0000004	biological process unknown
C0000463p12	CBN1_C0000463p12.q1kT7SCF	Sanger	AM065318	NA	BI392421	848	0	GGGI	undefined	Q6NXK9 (Q6NXK9) Mannosidase, alpha, class 1C, member 1	MAN1C1	23	1954965	1954798	GO:0005794;GO:0016020;GO:0030173	Golgi apparatus;membrane;integral to Golgi membrane	GO:0004571;GO:0005509;GO:0016798	mannosyl-oligosaccharide 1,2-alpha-mannosidase activity;calcium ion binding;hydrolase activity, acting on glycosyl bonds	GO:0005975;GO:0006487	carbohydrate metabolism;N-linked glycosylation
C0000463p13	CBN1_C0000463p13.q1kT7SCF	Sanger	AM065319	NA	TC222951	174	1e-42	GGGI	similar to SP|Q16820|MEPB_HUMAN Meprin A beta-subunit precursor (Endopeptidase-2) (N-benzoyl-L-tyrosyl-P-amino-benzoic acid hydrolase beta subunit) (PABApeptide hydrolase) (PPH beta). {Homo sapiens;} , partial (27%)	No hit	ATP1A4	2	105558623	105559292	GO:0005890	sodium:potassium-exchanging ATPase complex	GO:0000287;GO:0005391;GO:0005524;GO:0015077;GO:0016787;GO:0016820	magnesium ion binding;sodium:potassium-exchanging ATPase activity;ATP binding;monovalent inorganic cation transporter activity;hydrolase activity;hydrolase activity, acting on acid anhydrides, catalyzing transmembrane movement of substances	GO:0006813;GO:0006814;GO:0008152;GO:0015991;GO:0030317;GO:0030641	potassium ion transport;sodium ion transport;metabolism;ATP hydrolysis coupled proton transport;sperm motility;hydrogen ion homeostasis
C0000463p14	CBN1_C0000463p14.q1kT7SCF	Sanger	AM065320	Gga.12246	TC208157	1318	0	GGGI	Gallus gallus finished cDNA, clone ChEST745d24	Q8K0X8 (Q8K0X8) Fasciculation and elongation protein zeta 1 (Zyg...	FEZ1	Un	90236502	90236229	GO:0008372	cellular_component unknown	GO:0005554	molecular_function unknown	GO:0007155;GO:0007399;GO:0007411	cell adhesion;neurogenesis;axon guidance
C0000463p15	CBN1_C0000463p15.q1kT7SCF	Sanger	AM065321	Gga.4960	BU279324	1179	0	GGGI	undefined	Q9I898 (Q9I898) Defender against cell death 1 (Fragment)	undefined	27	76293	76897	GO:0016021	integral to membrane	GO:0005554	molecular_function unknown	GO:0006915	apoptosis
C0000463p17	CBN1_C0000463p17.q1kT7SCF	Sanger	AM075300	NA						No hit	undefined	#N/A	#N/A	#N/A
C0000463p18	CBN1_C0000463p18.q1kT7SCF	Sanger	AM065323	Gga.9822	TC194426	739	0	GGGI	Gallus gallus finished cDNA, clone ChEST1015o19	Q91XQ8 (Q91XQ8) G-rich box-binding protein Berf-1 (Fragment)	ZNF148	7	28732359	28731701	GO:0005634;GO:0005665	nucleus;DNA-directed RNA polymerase II, core complex	GO:0003676;GO:0003677;GO:0003704;GO:0008270;GO:0016563	nucleic acid binding;DNA binding;specific RNA polymerase II transcription factor activity;zinc ion binding;transcriptional activator activity	GO:0000122;GO:0006355;GO:0006968	negative regulation of transcription from RNA polymerase II promoter;regulation of transcription, DNA-dependent;cellular defense response
C0000463p19	CBN1_C0000463p19.q1kT7SCF	Sanger	AM065324	Gga.31712	TC214117	1277	0	GGGI	undefined	No hit	undefined	14	3315834	3315160	GO:0008372	cellular_component unknown	GO:0005554	molecular_function unknown	GO:0000004	biological process unknown
C0000463p22	CBN1_C0000463p22.q1kT7SCF	Sanger	AM065326	Gga.8201	TC188366	1310	0	GGGI	homologue to UP|VATD_HUMAN (Q9Y5K8) Vacuolar ATP synthase subunit D (V-ATPase D subunit) (Vacuolar proton pump D subunit) (V-ATPase 28 kDa accessory protein) , complete	No hit	ATP6V1D	5	25882435	25883104	GO:0016469	proton-transporting two-sector ATPase complex	GO:0016787;GO:0046933;GO:0046961	hydrolase activity;hydrogen-transporting ATP synthase activity, rotational mechanism;hydrogen-transporting ATPase activity, rotational mechanism	GO:0015986;GO:0015992	ATP synthesis coupled proton transport;proton transport
C0000463p24	CBN1_C0000463p24.q1kT7SCF	Sanger	AM065328	Gga.12625	TC186284	777	0	GGGI	similar to UP|MIC2_HUMAN (P14209) T-cell surface glycoprotein E2 precursor (E2 antigen) (CD99 antigen) (MIC2 protein) (12E7), partial (29%)	No hit	undefined	1	121608092	121607923	GO:0005737;GO:0005887	cytoplasm;integral to plasma membrane	GO:0005515	protein binding	GO:0007155	cell adhesion
C0000464a02	CBN1_C0000464a02.q1kT7SCF	Sanger	AM065329	NA	chr1_34.1	797	0	GENSCAN	phosphonoformate immuno-associated protein 5 [Source:RefSeq_peptide;Acc:NP_055702]	No hit	undefined	1	166591628	166591101	GO:0008372	cellular_component unknown	GO:0005554	molecular_function unknown		biological_process unknown
C0000464a03	CBN1_C0000464a03.q1kT7SCF	Sanger	AM065330	Gga.22732	TC189609	1263	0	GGGI	similar to UP|Q9NRX1 (Q9NRX1) Putatative 28 kDa protein (RNA-binding protein LOC56902), partial (79%)	Q8WVB8 (Q8WVB8) Hypothetical protein (Fragment)	undefined	3	5945684	5945497	GO:0008372	cellular_component unknown	GO:0003723	RNA binding	GO:0000004	biological process unknown
C0000464a04	CBN1_C0000464a04.q1kT7SCF	Sanger	AM065331	Gga.7503	BU438118	797	0	GGGI	undefined	Q90W60 (Q90W60) XNop56 protein	undefined	Un	36493185	36493030	GO:0005634;GO:0005730	nucleus;nucleolus	GO:0003723	RNA binding	GO:0006364;GO:0007046	rRNA processing;ribosome biogenesis
C0000464a09	CBN1_C0000464a09.q1kT7SCF	Sanger	AM065334	Gga.7858	TC211772	1031	0	GGGI	Gallus gallus finished cDNA, clone ChEST731g2	Q6ZMC7 (Q6ZMC7) Hypothetical protein FLJ23998	undefined	9	14307707	14307548	GO:0008372	cellular_component unknown	GO:0005554	molecular_function unknown	GO:0000004	biological process unknown
C0000464a11	CBN1_C0000464a11.q1kT7SCF	Sanger	AM065336	Gga.5483	TC211395	1342	0	GGGI	Gallus gallus finished cDNA, clone ChEST211b4	Q80VU2 (Q80VU2) Chuk protein	CHUK	6	8656738	8656934	GO:0005737	cytoplasm	GO:0004713;GO:0005524;GO:0008384;GO:0016740	protein-tyrosine kinase activity;ATP binding;IkappaB kinase activity;transferase activity	GO:0006955;GO:0007252;GO:0009653	immune response;I-kappaB phosphorylation;morphogenesis
C0000464a12	CBN1_C0000464a12.q1kT7SCF	Sanger	AM065337	Gga.7584	TC192162	1126	0	GGGI	homologue to UP|Q69ZY9 (Q69ZY9) MKIAA0795 protein (Fragment), partial (96%)	Q8K3B7 (Q8K3B7) Expressed sequence AW545966	KLHL18	2	3483115	3483703	GO:0008372	cellular_component unknown	GO:0005515	protein binding	GO:0000004	biological process unknown
C0000464a13	CBN1_C0000464a13.q1kT7SCF	Sanger	AM065338	Gga.5912	BU144076	735	0	GGGI	undefined	No hit	ZCCHC14	11	18151187	18151855	GO:0008372	cellular_component unknown	GO:0003676	nucleic acid binding	GO:0000004	biological process unknown
C0000464a14	CBN1_C0000464a14.q1kT7SCF	Sanger	AM065339	Gga.2908	TC214287	1324	0	GGGI	UP|Q90330 (Q90330) Fibroblast growth factor receptor precursor, partial (34%)	Q90330 (Q90330) Fibroblast growth factor receptor precursor	undefined	13	974774	974583	GO:0008372	cellular_component unknown	GO:0005554	molecular_function unknown	GO:0000004	biological process unknown
C0000464a15	CBN1_C0000464a15.q1kT7SCF	Sanger	AM065340	Gga.24736	TC221197	1152	0	GGGI	similar to UP|Q8CH02 (Q8CH02) Splicing factor 4, partial (42%)	Q6P3X9 (Q6P3X9) SF4 protein (Fragment)	SF4	28	2965870	2966098	GO:0005622	intracellular	GO:0003723	RNA binding	GO:0006396	RNA processing
C0000464a18	CBN1_C0000464a18.q1kT7SCF	Sanger	AM065343	Gga.5299	TC187861	1289	0	GGGI	Gallus gallus finished cDNA, clone ChEST986p2	Q9D820 (Q9D820) Mus musculus adult male small intestine cDNA, RI...	undefined	3	2349536	2348952	GO:0008372	cellular_component unknown	GO:0003677;GO:0004812	DNA binding;tRNA ligase activity	GO:0000004	biological process unknown
C0000464a19	CBN1_C0000464a19.q1kT7SCF	Sanger	AM065344	NA	BG625680	315	6e-85	GGGI	undefined	Q9GLF0 (Q9GLF0) E-selectin	SELE	8	5149892	5149220	GO:0005886;GO:0016021	plasma membrane;integral to membrane	GO:0005515;GO:0005529	protein binding;sugar binding	GO:0006954;GO:0007155	inflammatory response;cell adhesion
C0000464a20	CBN1_C0000464a20.q1kT7SCF	Sanger	AM065345	Gga.12359	chr2_12.177	406	1e-111	GENSCAN	Kinesin-like protein KIF13B (Kinesin-like protein GAKIN). [Source:Uniprot/SWISSPROT;Acc:Q9NQT8]	Q9UMY1 (Q9UMY1) NOP27 protein (Nucleolar protein 7, 27kDa)	NOL7	2	60273181	60273403	GO:0005737;GO:0005856;GO:0005875	cytoplasm;cytoskeleton;microtubule associated complex	GO:0003777;GO:0005524;GO:0019901	microtubule motor activity;ATP binding;protein kinase binding	GO:0006605;GO:0007018;GO:0007165;GO:0042110	protein targeting;microtubule-based movement;signal transduction;T-cell activation
C0000464a21	CBN1_C0000464a21.q1kT7SCF	Sanger	AM065346	Gga.9385	TC212379	674	0	GGGI	Gallus gallus finished cDNA, clone ChEST994b22	Q6ZQV2 (Q6ZQV2) Hypothetical protein FLJ46871	undefined	5	48365374	48365572	GO:0005737	cytoplasm	GO:0005057;GO:0005175	receptor signaling protein activity;CD27 receptor binding	GO:0006915;GO:0006952;GO:0008624;GO:0043065	apoptosis;defense response;induction of apoptosis by extracellular signals;positive regulation of apoptosis
C0000464a24	CBN1_C0000464a24.q1kT7SCF	Sanger	AM065349	NA	chr7_6.12	977	0	GENSCAN	Ras-related protein M-Ras (Ras-related protein R-Ras3). [Source:Uniprot/SWISSPROT;Acc:O14807]	No hit	MRAS	7	25968010	25968671	GO:0005886	plasma membrane	GO:0003924;GO:0005525	GTPase activity;GTP binding	GO:0007265;GO:0007275;GO:0007517;GO:0030036	Ras protein signal transduction;development;muscle development;actin cytoskeleton organization and biogenesis
C0000464b03	CBN1_C0000464b03.q1kT7SCF	Sanger	AM065351	NA	chrUn_3.209	797	0	GENSCAN	undefined	No hit	undefined	Un	14930965	14931398	GO:0008372	cellular_component unknown	GO:0005554	molecular_function unknown	GO:0000004	biological process unknown
C0000464b04	CBN1_C0000464b04.q1kT7SCF	Sanger	AM065352	Gga.2205	TC187957	829	0	GGGI	similar to PIR|S32476|S32476 protein disulfide-isomerase ERp72 precursor - rat {Rattus norvegicus;} , partial (29%)	Q8BMT8 (Q8BMT8) Mus musculus 14, 17 days embryo head cDNA, RIKEN...	undefined	2	54259748	54259542	GO:0005788	endoplasmic reticulum lumen	GO:0003756;GO:0005489;GO:0016853	protein disulfide isomerase activity;electron transporter activity;isomerase activity	GO:0006118;GO:0009306	electron transport;protein secretion
C0000464b05	CBN1_C0000464b05.q1kT7SCF	Sanger	AM065353	NA						No hit	undefined	#N/A	#N/A	#N/A
C0000464b06	CBN1_C0000464b06.q1kT7SCF	Sanger	AM065354	Gga.15837	TC188055	918	0	GGGI	similar to UP|Q6NS82 (Q6NS82) BC038286 protein, partial (28%)	No hit	undefined	7	23016589	23016123	GO:0008372	cellular_component unknown	GO:0005554	molecular_function unknown	GO:0000004	biological process unknown
C0000464b07	CBN1_C0000464b07.q1kT7SCF	Sanger	AM065355	Gga.788	TC189691	1344	0	GGGI	PIR|S19734|S19734 glutathione transferase - chicken {Gallus gallus;} , complete	Q9W6J2 (Q9W6J2) Glutathione S-transferase class-alpha	GSTP1	3	86660748	86660915	GO:0008372	cellular_component unknown	GO:0004364;GO:0016740	glutathione transferase activity;transferase activity	GO:0007417;GO:0008152	central nervous system development;metabolism
C0000464b08	CBN1_C0000464b08.q1kT7SCF	Sanger	AM065356	NA	TC207537	93	4e-18	GGGI	similar to UP|Q6S5B0 (Q6S5B0) DNA-dependent protein kinase catalytic subunit (Fragment), partial (59%)	No hit	C18orf25	4	47008410	47008960	GO:0005624;GO:0005887;GO:0016021	membrane fraction;integral to plasma membrane;integral to membrane	GO:0005215;GO:0008028;GO:0015293	transporter activity;monocarboxylic acid transporter activity;symporter activity	GO:0006810;GO:0015718	transport;monocarboxylic acid transport
C0000464b09	CBN1_C0000464b09.q1kT7SCF	Sanger	AM065357	Gga.16427	TC187225	995	0	GGGI	homologue to PIR|G01932|G01932 queuine tRNA-ribosyltransferase - human {Homo sapiens;} , partial (97%)	Q80UN0 (Q80UN0) Usp14 protein	USP14	2	101356503	101355968	GO:0008372	cellular_component unknown	GO:0004197;GO:0004221;GO:0008193;GO:0016787	cysteine-type endopeptidase activity;ubiquitin thiolesterase activity;tRNA guanylyltransferase activity;hydrolase activity	GO:0006511;GO:0006512	ubiquitin-dependent protein catabolism;ubiquitin cycle
C0000464b10	CBN1_C0000464b10.q1kT7SCF	Sanger	AM065358	Gga.9828	TC192042	1292	0	GGGI	Gallus gallus finished cDNA, clone ChEST398k1	Q9NX01 (Q9NX01) Hypothetical protein FLJ20511	TXNL4B	1	79396232	79395875	GO:0005681	spliceosome complex	GO:0005489	electron transporter activity	GO:0000398;GO:0006118;GO:0007049;GO:0007067	nuclear mRNA splicing, via spliceosome;electron transport;cell cycle;mitosis
C0000464b12	CBN1_C0000464b12.q1kT7SCF	Sanger	AM065360	Gga.4750	TC215678	676	0	GGGI	UP|Q646T7 (Q646T7) FK-506 binding protein 51, partial (41%)	Q6ZR21 (Q6ZR21) Hypothetical protein FLJ46716	undefined	32	980471	980713	GO:0005634	nucleus	GO:0003755;GO:0005528;GO:0016853;GO:0051082	peptidyl-prolyl cis-trans isomerase activity;FK506 binding;isomerase activity;unfolded protein binding	GO:0006457	protein folding
C0000464b16	CBN1_C0000464b16.q1kT7SCF	Sanger	AM065364	Gga.22082	TC215317	1294	0	GGGI	Gallus gallus finished cDNA, clone ChEST741c19	No hit	undefined	#N/A	#N/A	#N/A	GO:0008372	cellular_component unknown	GO:0005554	molecular_function unknown	GO:0000004	biological process unknown
C0000464b19	CBN1_C0000464b19.q1kT7SCF	Sanger	AM065367	Gga.11814	TC210744	458	1e-128	GGGI	homologue to PIR|I60122|I60122 rsu-1 homolog - human {Homo sapiens;} , partial (87%)	Q9D031 (Q9D031) Mus musculus 10 days embryo whole body cDNA, RIK...	RSU1	2	19327130	19327242	GO:0008372	cellular_component unknown	GO:0005554	molecular_function unknown	GO:0007165	signal transduction
C0000464b22	CBN1_C0000464b22.q1kT7SCF	Sanger	AM065370	Gga.5660	TC211609	1092	0	GGGI	Gallus gallus finished cDNA, clone ChEST928d10	No hit	undefined	19	8314464	8313800	GO:0008372	cellular_component unknown	GO:0003723	RNA binding	GO:0000004	biological process unknown
C0000464b23	CBN1_C0000464b23.q1kT7SCF	Sanger	AM065371	Gga.19334	TC212872	1259	0	GGGI	similar to UP|Q9BRR6 (Q9BRR6) ADP-dependent glucokinase, partial (56%)	No hit	undefined	10	954011	954684	GO:0008372	cellular_component unknown	GO:0008443	phosphofructokinase activity	GO:0006096	glycolysis
C0000464b24	CBN1_C0000464b24.q1kT7SCF	Sanger	AM065372	Gga.14622	TC190775	1203	0	GGGI	similar to UP|Q8IXK5 (Q8IXK5) DEAD (Asp-Glu-Ala-Asp) box polypeptide 51, partial (3%)	No hit	undefined	15	8045761	8046437	GO:0008372	cellular_component unknown	GO:0003676;GO:0005524;GO:0008026;GO:0016787	nucleic acid binding;ATP binding;ATP-dependent helicase activity;hydrolase activity	GO:0000004	biological process unknown
C0000464c02	CBN1_C0000464c02.q1kT7SCF	Sanger	AM065374	Gga.9635	TC207613	724	0	GGGI	homologue to UP|Q802S8 (Q802S8) C-type lectin, partial (98%)	Q802S8 (Q802S8) C-type lectin	undefined	Un	144352816	144352658	GO:0016020	membrane	GO:0005529;GO:0005537	sugar binding;mannose binding	GO:0006958	complement activation, classical pathway
C0000464c03	CBN1_C0000464c03.q1kT7SCF	Sanger	AM075301	NA						No hit	undefined	#N/A	#N/A	#N/A
C0000464c04	CBN1_C0000464c04.q1kT7SCF	Sanger	AM065375	NA	chr3_random_1.13	1088	0	GENSCAN	undefined	Q8UWL7 (Q8UWL7) Chromosome 17 open reading frame 27	undefined	#N/A	#N/A	#N/A	GO:0005622	intracellular	GO:0003700	transcription factor activity	GO:0006355	regulation of transcription, DNA-dependent
C0000464c05	CBN1_C0000464c05.q1kT7SCF	Sanger	AM065376	Gga.1048	TC208939	1356	0	GGGI	similar to UP|Q26195 (Q26195) Pva1 protein, partial (11%)	No hit	undefined	21	1894258	1893813	GO:0008372	cellular_component unknown	GO:0005554	molecular_function unknown	GO:0000004	biological process unknown
C0000464c06	CBN1_C0000464c06.q1kT7SCF	Sanger	AM065377	Gga.10479	TC199167	1328	0	GGGI	Gallus gallus finished cDNA, clone ChEST150c3	Q63423 (Q63423) Proton-driven peptide transporter (Fragment)	CDH17	2	125338009	125337868	GO:0005624;GO:0005887	membrane fraction;integral to plasma membrane	GO:0005215;GO:0005509;GO:0005515	transporter activity;calcium ion binding;protein binding	GO:0006810;GO:0007155;GO:0007156	transport;cell adhesion;homophilic cell adhesion
C0000464c08	CBN1_C0000464c08.q1kT7SCF	Sanger	AM065379	Gga.12403	TC187790	1344	0	GGGI	homologue to UP|IF34_MOUSE (Q9Z1D1) Eukaryotic translation initiation factor 3 subunit 4 (eIF-3 delta) (eIF3 p44) (eIF-3 RNA-binding subunit) (eIF3 p42) (Eif3p42) (eIF3g), complete	Q6IAM0 (Q6IAM0) EIF3S4 protein	undefined	Un	16637963	16637855	GO:0008372	cellular_component unknown	GO:0003723;GO:0003743;GO:0008135	RNA binding;translation initiation factor activity;translation factor activity, nucleic acid binding	GO:0006412;GO:0006446	protein biosynthesis;regulation of translational initiation
C0000464c12	CBN1_C0000464c12.q1kT7SCF	Sanger	AM065383	Gga.2893	TC218841	716	0	GGGI	homologue to UP|Q90777 (Q90777) C-eyk protein precursor , partial (24%)	Q90777 (Q90777) C-eyk protein precursor	AXL	3	3104963	3105140	GO:0005887	integral to plasma membrane	GO:0004674;GO:0004714;GO:0004872;GO:0005524;GO:0016740	protein serine/threonine kinase activity;transmembrane receptor protein tyrosine kinase activity;receptor activity;ATP binding;transferase activity	GO:0000074;GO:0006468;GO:0007165	regulation of cell cycle;protein amino acid phosphorylation;signal transduction
C0000464c14	CBN1_C0000464c14.q1kT7SCF	Sanger	AM065385	Gga.2049	TC188409	1185	0	GGGI	homologue to UP|EG32_HUMAN (Q969X5) ER-Golgi intermediate compartment 32 kDa protein (ERGIC-32) (HT034), complete	No hit	undefined	13	8229790	8230456	GO:0005634	nucleus	GO:0003677	DNA binding	GO:0006355	regulation of transcription, DNA-dependent
C0000464c15	CBN1_C0000464c15.q1kT7SCF	Sanger	AM065386	Gga.16219	TC214322	696	0	GGGI	homologue to UP|Q5TH44 (Q5TH44) OTTHUMP00000046041, partial (89%)	Q9NUH2 (Q9NUH2) DJ1174N9.1 (Novel protein with IBR domain)	RNF19	23	4718452	4717941	GO:0000151;GO:0005813	ubiquitin ligase complex;centrosome	GO:0004842;GO:0008134;GO:0008270	ubiquitin-protein ligase activity;transcription factor binding;zinc ion binding	GO:0000226;GO:0016567	microtubule cytoskeleton organization and biogenesis;protein ubiquitination
C0000464c16	CBN1_C0000464c16.q1kT7SCF	Sanger	AM065387	NA						Q7SE51 (Q7SE51) Hypothetical protein	undefined	#N/A	#N/A	#N/A
C0000464c17	CBN1_C0000464c17.q1kT7SCF	Sanger	AM065388	Gga.9832	BU421732	979	0	GGGI	undefined	Q6UWU6 (Q6UWU6) C3orf1	undefined	1	86209791	86209626	GO:0005743	mitochondrial inner membrane	GO:0008565	protein transporter activity	GO:0015031	protein transport
C0000464c18	CBN1_C0000464c18.q1kT7SCF	Sanger	AM065389	Gga.17363	TC208039	1302	0	GGGI	homologue to UP|Q7TNP3 (Q7TNP3) Platelet-activating factor acetylhydrolase, isoform 1b, alpha2 subunit, partial (98%)	Q7TNP3 (Q7TNP3) Platelet-activating factor acetylhydrolase, isof...	undefined	24	4893029	4893650	GO:0008372	cellular_component unknown	GO:0003847;GO:0016787	1-alkyl-2-acetylglycerophosphocholine esterase activity;hydrolase activity	GO:0016042	lipid catabolism
C0000464c19	CBN1_C0000464c19.q1kT7SCF	Sanger	AM065390	Gga.17462	BU348815	1227	0	GGGI	undefined	No hit	undefined	17	10486995	10487657	GO:0008372	cellular_component unknown	GO:0005554	molecular_function unknown	GO:0000004	biological process unknown
C0000464c21	CBN1_C0000464c21.q1kT7SCF	Sanger	AM065392	Gga.22738	TC209712	1227	0	GGGI	similar to UP|Q5U2P0 (Q5U2P0) MGC94911 protein, partial (85%)	Q9CQM3 (Q9CQM3) Mus musculus 10 days embryo whole body cDNA, RIK...	undefined	10	19144293	19144492	GO:0005634;GO:0005737	nucleus;cytoplasm	GO:0005515	protein binding	GO:0000004	biological process unknown
C0000464c23	CBN1_C0000464c23.q1kT7SCF	Sanger	AM065394	NA	CN230124	959	0	GGGI	undefined	Q8NI19 (Q8NI19) Rho-GTPase activating protein 10	ARHGAP21	2	16250295	16250422	GO:0008372	cellular_component unknown	GO:0005515	protein binding	GO:0000004	biological process unknown
C0000464d01	CBN1_C0000464d01.q1kT7SCF	Sanger	AM065395	Gga.16268	TC212231	1352	0	GGGI	Gallus gallus finished cDNA, clone ChEST548p12	Q7M370 (Q7M370) Esterase/N-deacetylase (EC 3.5.1.-), 50K hepatic	AADAC	9	22886251	22885896	GO:0005789;GO:0005792;GO:0016021	endoplasmic reticulum membrane;microsome;integral to membrane	GO:0019213	deacetylase activity	GO:0008152	metabolism
C0000464d04	CBN1_C0000464d04.q1kT7SCF	Sanger	AM065397	Gga.24662	TC191623	541	1e-153	GGGI	similar to GB|AAH22153.1|18381045|BC022153 Ep400 protein {Mus musculus;} , partial (16%)	Q9P230 (Q9P230) KIAA1498 protein (Fragment)	undefined	15	2567180	2567011	GO:0008372	cellular_component unknown	GO:0005554	molecular_function unknown	GO:0000004	biological process unknown
C0000464d06	CBN1_C0000464d06.q1kT7SCF	Sanger	AM065399	Gga.9810	TC208538	1300	0	GGGI	Gallus gallus finished cDNA, clone ChEST956h8	Q8BTZ7 (Q8BTZ7) Mus musculus 2 days neonate thymus thymic cells ...	undefined	12	2104226	2104019	GO:0008372	cellular_component unknown	GO:0016779	nucleotidyltransferase activity	GO:0009058	biosynthesis
C0000464d07	CBN1_C0000464d07.q1kT7SCF	Sanger	AM065400	Gga.9414	TC217040	1090	0	GGGI	UP|Q6J9I5 (Q6J9I5) Myosin IXA (Fragment), partial (6%)	No hit	undefined	19	6562269	6562942	GO:0008372	cellular_component unknown	GO:0005554	molecular_function unknown	GO:0000004	biological process unknown
C0000464d12	CBN1_C0000464d12.q1kT7SCF	Sanger	AM065404	NA	BU271570	1255	0	GGGI	undefined	Q8N359 (Q8N359) PHF2 protein (Fragment)	undefined	12	6371033	6370854	GO:0008372	cellular_component unknown	GO:0005554	molecular_function unknown	GO:0000004	biological process unknown
C0000464d14	CBN1_C0000464d14.q1kT7SCF	Sanger	AM065406	Gga.26935	TC218266	1257	0	GGGI	homologue to GB|BAA03406.1|436042|HUMLTG19 LTG19 {Homo sapiens;} , partial (7%)	No hit	undefined	28	1794146	1794812	GO:0005634	nucleus	GO:0003677;GO:0003702	DNA binding;RNA polymerase II transcription factor activity	GO:0006355;GO:0006366	regulation of transcription, DNA-dependent;transcription from RNA polymerase II promoter
C0000464d15	CBN1_C0000464d15.q1kT7SCF	Sanger	AM065407	Gga.1332	TC188072	1225	0	GGGI	similar to UP|MTA1_HUMAN (Q13330) Metastasis-associated protein MTA1, partial (3%)	No hit	undefined	5	22858676	22858004	GO:0008372	cellular_component unknown	GO:0005083	small GTPase regulator activity	GO:0015031	protein transport
C0000464d17	CBN1_C0000464d17.q1kT7SCF	Sanger	AM065409	Gga.8384	TC186586	642	0	GGGI	homologue to UP|Q6PA63 (Q6PA63) MGC68761 protein, partial (54%)	Q8TEA5 (Q8TEA5) Hypothetical protein FLJ23733	undefined	12	11600899	11601572	GO:0005634	nucleus	GO:0003677	DNA binding	GO:0006355;GO:0006697	regulation of transcription, DNA-dependent;ecdysone biosynthesis
C0000464d19	CBN1_C0000464d19.q1kT7SCF	Sanger	AM065410	Gga.1069	TC209091	708	0	GGGI	homologue to PIR|JC6508|JC6508 brahma related gene associated factor BAF60 b protein - rat {Rattus norvegicus;} , partial (83%)	No hit	undefined	27	212531	211871	GO:0005634;GO:0005654;GO:0016585	nucleus;nucleoplasm;chromatin remodeling complex	GO:0003713;GO:0005554	transcription coactivator activity;molecular_function unknown	GO:0006338;GO:0006357;GO:0016568	chromatin remodeling;regulation of transcription from RNA polymerase II promoter;chromatin modification
C0000464d20	CBN1_C0000464d20.q1kT7SCF	Sanger	AM065411	Gga.22764	chr26_1.90	329	3e-88	GENSCAN	Probable ATP-dependent RNA helicase DDX20 (DEAD-box protein 20) (DEAD- box protein DP 103) (Component of gems 3) (Gemin3). [Source:Uniprot/SWISSPROT;Acc:Q9UHI6]	Q8NEH0 (Q8NEH0) DEAD (Asp-Glu-Ala-Asp) box polypeptide 20	undefined	26	1863030	1863353	GO:0005681;GO:0005737;GO:0005856	spliceosome complex;cytoplasm;cytoskeleton	GO:0003676;GO:0003677;GO:0004004;GO:0005524;GO:0008026;GO:0016787	nucleic acid binding;DNA binding;ATP-dependent RNA helicase activity;ATP binding;ATP-dependent helicase activity;hydrolase activity	GO:0000244;GO:0006397	assembly of spliceosomal tri-snRNP;mRNA processing
C0000464d22	CBN1_C0000464d22.q1kT7SCF	Sanger	AM065413	Gga.8435	TC188990	1189	0	GGGI	Gallus gallus finished cDNA, clone ChEST963e22	Q7ZXZ6 (Q7ZXZ6) Ecrg4-A protein	undefined	1	128534772	128535070	GO:0005634;GO:0005737	nucleus;cytoplasm	GO:0004674;GO:0004707;GO:0004708;GO:0004713;GO:0005524;GO:0008339;GO:0016740	protein serine/threonine kinase activity;MAP kinase activity;MAP kinase kinase activity;protein-tyrosine kinase activity;ATP binding;MP kinase activity;transferase activity	GO:0006468;GO:0006928;GO:0006935;GO:0006950;GO:0007166;GO:0007243;GO:0019735	protein amino acid phosphorylation;cell motility;chemotaxis;response to stress;cell surface receptor linked signal transduction;protein kinase cascade;antimicrobial humoral response (sensu Vertebrata)
C0000464d24	CBN1_C0000464d24.q1kT7SCF	Sanger	AM065415	Gga.2894	TC193491	1328	0	GGGI	UP|Q90819 (Q90819) C-Serate-1 protein (Fragment), complete	Q90819 (Q90819) C-Serate-1 protein (Fragment)	JAG2	14	18709388	18709149	GO:0005887	integral to plasma membrane	GO:0005112;GO:0005509;GO:0008083	Notch binding;calcium ion binding;growth factor activity	GO:0001709;GO:0007049;GO:0007219;GO:0007267;GO:0007283;GO:0007605;GO:0009912;GO:0030154;GO:0030217;GO:0030326;GO:0030334;GO:0042127;GO:0045061	cell fate determination;cell cycle;Notch signaling pathway;cell-cell signaling;spermatogenesis;perception of sound;auditory hair cell fate commitment;cell differentiation;T-cell differentiation;embryonic limb morphogenesis;regulation of cell migration;regulation of cell proliferation;thymic T-cell selection
C0000464e01	CBN1_C0000464e01.q1kT7SCF	Sanger	AM065416	Gga.20731	TC195038	856	0	GGGI	Gallus gallus finished cDNA, clone ChEST638o4	No hit	undefined	#N/A	#N/A	#N/A	GO:0008372	cellular_component unknown	GO:0005554	molecular_function unknown	GO:0000004	biological process unknown
C0000464e02	CBN1_C0000464e02.q1kT7SCF	Sanger	AM065417	Gga.6145	TC188505	1294	0	GGGI	Gallus gallus finished cDNA, clone ChEST928f10	No hit	undefined	6	22459482	22460158	GO:0005829	cytosol	GO:0008757;GO:0016740;GO:0030791;GO:0030792	S-adenosylmethionine-dependent methyltransferase activity;transferase activity;arsenite methyltransferase activity;methylarsonite methyltransferase activity	GO:0009404;GO:0018872	toxin metabolism;arsonoacetate metabolism
C0000464e04	CBN1_C0000464e04.q1kT7SCF	Sanger	AM065418	Gga.4629	TC209275	1267	0	GGGI	Gallus gallus finished cDNA, clone ChEST207e14	No hit	undefined	Un	150915401	150916063	GO:0005634	nucleus	GO:0003677;GO:0003700	DNA binding;transcription factor activity	GO:0006355;GO:0045944	regulation of transcription, DNA-dependent;positive regulation of transcription from RNA polymerase II promoter
C0000464e05	CBN1_C0000464e05.q1kT7SCF	Sanger	AM065419	Gga.32242	TC223547	720	0	GGGI	undefined	No hit	undefined	2	50257992	50257316	GO:0005622;GO:0005739;GO:0005840	intracellular;mitochondrion;ribosome	GO:0003735	structural constituent of ribosome	GO:0006412	protein biosynthesis
C0000464e06	CBN1_C0000464e06.q1kT7SCF	Sanger	AM065420	Gga.9074	TC211579	743	0	GGGI	similar to UP|Q6GPT1 (Q6GPT1) LOC443610 protein (Fragment), partial (83%)	Q8WYI2 (Q8WYI2) MSTP024 (C12orf10 protein)	C12orf10	Un	134245284	134245443	GO:0008372	cellular_component unknown	GO:0005554	molecular_function unknown	GO:0000004	biological process unknown
C0000464e08	CBN1_C0000464e08.q1kT7SCF	Sanger	AM065422	Gga.9696	BU406139	662	0	GGGI	undefined	Q8BFQ8 (Q8BFQ8) BC023835 protein (Mus musculus 10 days neonate c...	undefined	Un	87134666	87134774	GO:0008372	cellular_component unknown	GO:0005554	molecular_function unknown	GO:0000004	biological process unknown
C0000464e10	CBN1_C0000464e10.q1kT7SCF	Sanger	AM065424	Gga.8007	TC197447	315	6e-85	GGGI	weakly similar to UP|Q8K2M0 (Q8K2M0) Mitochondrial ribosomal protein L38, partial (59%)	Q8K2M0 (Q8K2M0) Mitochondrial ribosomal protein L38	FBF1	18	4429790	4429161	GO:0008372	cellular_component unknown	GO:0003735	structural constituent of ribosome	GO:0000004	biological process unknown
C0000464e11	CBN1_C0000464e11.q1kT7SCF	Sanger	AM065425	Gga.12273	TC191546	1338	0	GGGI	Gallus gallus finished cDNA, clone ChEST1033j4	Q7SYL5 (Q7SYL5) Hypothetical protein (Fragment)	undefined	3	104738513	104738309	GO:0000781;GO:0005622;GO:0005634;GO:0008372	chromosome, telomeric region;intracellular;nucleus;cellular_component unknown	GO:0003676;GO:0005554	nucleic acid binding;molecular_function unknown	GO:0007004;GO:0008285;GO:0045786	telomerase-dependent telomere maintenance;negative regulation of cell proliferation;negative regulation of cell cycle
C0000464e12	CBN1_C0000464e12.q1kT7SCF	Sanger	AM065426	NA	chr1_20.148	967	0	GENSCAN	undefined	No hit	undefined	1	99858962	99858450	GO:0008372	cellular_component unknown	GO:0005554	molecular_function unknown	GO:0000004	biological process unknown
C0000464e13	CBN1_C0000464e13.q1kT7SCF	Sanger	AM065427	NA	BI390327	266	5e-70	GGGI	undefined	Q8N588 (Q8N588) Elongation factor-2 kinase	EEF2K	14	10831193	10831519	GO:0005737	cytoplasm	GO:0004674;GO:0005488;GO:0005516;GO:0005524;GO:0008135;GO:0016740	protein serine/threonine kinase activity;binding;calmodulin binding;ATP binding;translation factor activity, nucleic acid binding;transferase activity	GO:0006414;GO:0006468	translational elongation;protein amino acid phosphorylation
C0000464e14	CBN1_C0000464e14.q1kT7SCF	Sanger	AM065428	Gga.4128	TC210734	1275	0	GGGI	PIR|S27939|S27939 tensin - chicken {Gallus gallus;} , complete	Q9PRM6 (Q9PRM6) INSERTIN=TENSIN homolog (Fragment)	TNS	7	23350299	23350475	GO:0005856	cytoskeleton	GO:0003779;GO:0004725	actin binding;protein tyrosine phosphatase activity	GO:0007242	intracellular signaling cascade
C0000464e15	CBN1_C0000464e15.q1kT7SCF	Sanger	AM075303	NA						No hit	undefined	#N/A	#N/A	#N/A
C0000464e16	CBN1_C0000464e16.q1kT7SCF	Sanger	AM065429	Gga.9293	TC207061	1298	0	GGGI	GB|AAA73566.1|915272|GGU21327 fibronectin {Gallus gallus;} , complete	Q6N025 (Q6N025) Hypothetical protein DKFZp686M2451 (Fragment)	FN1	7	4320297	4320066	GO:0005576	extracellular region	GO:0005201;GO:0005518;GO:0008201	extracellular matrix structural constituent;collagen binding;heparin binding	GO:0006953;GO:0007155;GO:0009611;GO:0016477	acute-phase response;cell adhesion;response to wounding;cell migration
C0000464e18	CBN1_C0000464e18.q1kT7SCF	Sanger	AM065431	Gga.2320	TC196955	1104	0	GGGI	UP|O57392 (O57392) Centromere protein CENP-C, complete	O57392 (O57392) Centromere protein CENP-C	CENPC1	4	52132557	52133168	GO:0000776;GO:0005634	kinetochore;nucleus	GO:0003677	DNA binding	GO:0000004	biological process unknown
C0000464e20	CBN1_C0000464e20.q1kT7SCF	Sanger	AM065433	Gga.26500	TC221590	589	1e-167	GGGI	similar to UP|Q8TDN0 (Q8TDN0) Amplified in breast cancer 2, partial (34%)	Q8ND04 (Q8ND04) Hypothetical protein DKFZp434K1531	undefined	19	6768389	6769060	GO:0008372	cellular_component unknown	GO:0005554	molecular_function unknown	GO:0000004	biological process unknown
C0000464e21	CBN1_C0000464e21.q1kT7SCF	Sanger	AM065434	Gga.10652	TC201388	331	1e-89	GGGI	Gallus gallus finished cDNA, clone ChEST402e3	Q96FY1 (Q96FY1) N2N protein (Fragment)	undefined	8	4100100	4100365	GO:0005634;GO:0005887;GO:0009986;GO:0016020;GO:0016021	nucleus;integral to plasma membrane;cell surface;membrane;integral to membrane	GO:0003706;GO:0004872;GO:0005509;GO:0005515;GO:0046982	ligand-regulated transcription factor activity;receptor activity;calcium ion binding;protein binding;protein heterodimerization activity	GO:0001709;GO:0006355;GO:0006916;GO:0006917;GO:0007050;GO:0007275;GO:0007399;GO:0008285;GO:0009887;GO:0016049;GO:0019827;GO:0030097;GO:0030154;GO:0046579;GO:0050793	cell fate determination;regulation of transcription, DNA-dependent;anti-apoptosis;induction of apoptosis;cell cycle arrest;development;neurogenesis;negative regulation of cell proliferation;organogenesis;cell growth;stem cell maintenance;hemopoiesis;cell differentiation;positive regulation of Ras protein signal transduction;regulation of development
C0000464e23	CBN1_C0000464e23.q1kT7SCF	Sanger	AM065436	Gga.23321	TC192875	1340	0	GGGI	weakly similar to UP|Q6DH88 (Q6DH88) Zgc:92598, partial (97%)	Q9D7J4 (Q9D7J4) Mus musculus adult male tongue cDNA, RIKEN full-...	undefined	3	30986488	30986043	GO:0008372	cellular_component unknown	GO:0005554	molecular_function unknown	GO:0000004	biological process unknown
C0000464f02	CBN1_C0000464f02.q1kT7SCF	Sanger	AM065439	Gga.7149	TC214794	686	0	GGGI	weakly similar to UP|Q96CM9 (Q96CM9) PKD1L2 protein (Fragment), partial (12%)	Q99N69 (Q99N69) Leupaxin	undefined	5	14229639	14229531	GO:0005737;GO:0005856;GO:0005875;GO:0005925;GO:0030027	cytoplasm;cytoskeleton;microtubule associated complex;focal adhesion;lamellipodium	GO:0005515	protein binding	GO:0000187;GO:0001763;GO:0006928;GO:0007010;GO:0007155;GO:0007160;GO:0007165;GO:0007172;GO:0007229;GO:0030032;GO:0048041	activation of MAPK;branching morphogenesis;cell motility;cytoskeleton organization and biogenesis;cell adhesion;cell-matrix adhesion;signal transduction;signal complex formation;integrin-mediated signaling pathway;lamellipodium biogenesis;focal adhesion formation
C0000464f03	CBN1_C0000464f03.q1kT7SCF	Sanger	AM065440	Gga.1369	TC191823	1116	0	GGGI	UP|Q9YI70 (Q9YI70) P2X ATP receptor (ATP-gated cation channel receptor P2X4), complete	No hit	P2RX4	15	5391598	5392085	GO:0005887;GO:0016020	integral to plasma membrane;membrane	GO:0004872;GO:0004931;GO:0005216;GO:0005524	receptor activity;ATP-gated cation channel activity;ion channel activity;ATP binding	GO:0006811;GO:0007165	ion transport;signal transduction
C0000464f04	CBN1_C0000464f04.q1kT7SCF	Sanger	AM065441	Gga.974	TC217227	1269	0	GGGI	UP|O42290 (O42290) BZIP transcription factor L-Maf, complete	No hit	undefined	2	135312415	135312678	GO:0005634;GO:0005667	nucleus;transcription factor complex	GO:0003677;GO:0003700;GO:0005515;GO:0016563;GO:0042803;GO:0046982	DNA binding;transcription factor activity;protein binding;transcriptional activator activity;protein homodimerization activity;protein heterodimerization activity	GO:0006355;GO:0006357;GO:0007379;GO:0007423;GO:0007585;GO:0009749;GO:0045449;GO:0045944	regulation of transcription, DNA-dependent;regulation of transcription from RNA polymerase II promoter;segment specification;sensory organ development;respiratory gaseous exchange;response to glucose stimulus;regulation of transcription;positive regulation of transcription from RNA polymerase II promoter
C0000464f05	CBN1_C0000464f05.q1kT7SCF	Sanger	AM065442	Gga.6108	TC198063	258	7e-68	GGGI	similar to UP|Q6NSL3 (Q6NSL3) SRRM2 protein (Fragment), partial (15%)	Q9UQ35 (Q9UQ35) RNA binding protein	undefined	#N/A	#N/A	#N/A	GO:0008372	cellular_component unknown	GO:0005554	molecular_function unknown	GO:0000004	biological process unknown
C0000464f07	CBN1_C0000464f07.q1kT7SCF	Sanger	AM065444	Gga.21421	TC210212	1187	0	GGGI	Gallus gallus finished cDNA, clone ChEST479h10	No hit	undefined	4	83489791	83490467	GO:0005634	nucleus	GO:0005554	molecular_function unknown	GO:0006355	regulation of transcription, DNA-dependent
C0000464f09	CBN1_C0000464f09.q1kT7SCF	Sanger	AM065446	Gga.21359	chr16_random_1.22	161	2e-37	GENSCAN	HLA class I histocompatibility antigen, E alpha chain precursor (MHC class I antigen E). [Source:Uniprot/SWISSPROT;Acc:P13747]	Q6X3Z1 (Q6X3Z1) MHC class I antigen (Fragment)	undefined	Un	42474695	42474419	GO:0042612	MHC class I protein complex	GO:0030106	MHC class I receptor activity	GO:0019882	antigen presentation
C0000464f11	CBN1_C0000464f11.q1kT7SCF	Sanger	AM065448	Gga.12421	TC218533	1332	0	GGGI	undefined	No hit	undefined	2	119810316	119810991	GO:0008372	cellular_component unknown	GO:0005554	molecular_function unknown	GO:0000004	biological process unknown
C0000464f12	CBN1_C0000464f12.q1kT7SCF	Sanger	AM065449	Gga.16812	TC210416	789	0	GGGI	Gallus gallus finished cDNA, clone ChEST393k3	No hit	undefined	Un	111175532	111175949	GO:0008372	cellular_component unknown	GO:0005102;GO:0008200	receptor binding;ion channel inhibitor activity	GO:0006810;GO:0007584	transport;response to nutrients
C0000464f13	CBN1_C0000464f13.q1kT7SCF	Sanger	AM065450	Gga.874	TC198361	1166	0	GGGI	UP|OPSB_CHICK (P28682) Blue-sensitive opsin (Blue cone photoreceptor pigment), complete	Q9W772 (Q9W772) SWS2 opsin	undefined	Un	164904796	164904557	GO:0001750;GO:0005887;GO:0016021	photoreceptor outer segment;integral to plasma membrane;integral to membrane	GO:0001584;GO:0004930;GO:0008020;GO:0009881;GO:0009882	rhodopsin-like receptor activity;G-protein coupled receptor activity;G-protein coupled photoreceptor activity;photoreceptor activity;blue light photoreceptor activity	GO:0007186;GO:0007601;GO:0007602;GO:0007603;GO:0009583;GO:0016056	G-protein coupled receptor protein signaling pathway;visual perception;phototransduction;phototransduction, visible light;detection of light;rhodopsin mediated signaling
C0000464f15	CBN1_C0000464f15.q1kT7SCF	Sanger	AM065452	Gga.3125						No hit	undefined	3	94127356	94127975
C0000464f17	CBN1_C0000464f17.q1kT7SCF	Sanger	AM065454	Gga.1041	TC187136	676	0	GGGI	Gallus gallus finished cDNA, clone ChEST912c23	Q8N8C4 (Q8N8C4) Hypothetical protein FLJ39671	undefined	Un	129207684	129207895	GO:0008372	cellular_component unknown	GO:0005554	molecular_function unknown	GO:0000004	biological process unknown
C0000464f18	CBN1_C0000464f18.q1kT7SCF	Sanger	AM065455	Gga.8007	TC210210	1277	0	GGGI	Gallus gallus finished cDNA, clone ChEST325j16	No hit	ACOX1	18	4408746	4409421	GO:0005777	peroxisome	GO:0003997;GO:0009053;GO:0016491	acyl-CoA oxidase activity;electron donor activity;oxidoreductase activity	GO:0006118;GO:0006629;GO:0006635;GO:0006693	electron transport;lipid metabolism;fatty acid beta-oxidation;prostaglandin metabolism
C0000464f19	CBN1_C0000464f19.q1kT7SCF	Sanger	AM065456	Gga.156	TC191150	1245	0	GGGI	UP|Q90YC9 (Q90YC9) DAN, complete	No hit	NBL1	21	4616165	4616814	GO:0008372	cellular_component unknown	GO:0005554	molecular_function unknown	GO:0045786	negative regulation of cell cycle
C0000464f20	CBN1_C0000464f20.q1kT7SCF	Sanger	AM065457	Gga.4702	BU235820	890	0	GGGI	undefined	Q8WWT3 (Q8WWT3) DJ1172N10.1 (Ubiquitin specific protease 9, X ch...	USP9X	1	105801224	105801031	GO:0008372	cellular_component unknown	GO:0004197;GO:0004221;GO:0016787	cysteine-type endopeptidase activity;ubiquitin thiolesterase activity;hydrolase activity	GO:0006511;GO:0006512;GO:0007292	ubiquitin-dependent protein catabolism;ubiquitin cycle;female gamete generation
C0000464f23	CBN1_C0000464f23.q1kT7SCF	Sanger	AM065460	NA	chr11_1.63	971	0	GENSCAN	CCR4-NOT transcription complex, subunit 1 isoform b [Source:RefSeq_peptide;Acc:NP_996882]	No hit	CNOT1	11	1371542	1371045	GO:0008372	cellular_component unknown	GO:0005554	molecular_function unknown	GO:0000004	biological process unknown
C0000464f24	CBN1_C0000464f24.q1kT7SCF	Sanger	AM065461	Gga.1886	TC211295	1320	0	GGGI	homologue to GB|AAH07424.1|13938549|BC007424 PRP4 pre-mRNA processing factor 4 homolog {Homo sapiens;} , partial (96%)	Q6IAP9 (Q6IAP9) PRPF4 protein	PRPF4	17	9411213	9411418	GO:0005681	spliceosome complex	GO:0008248	pre-mRNA splicing factor activity	GO:0000398;GO:0008380	nuclear mRNA splicing, via spliceosome;RNA splicing
C0000464g01	CBN1_C0000464g01.q1kT7SCF	Sanger	AM065462	Gga.13127	TC195444	1219	0	GGGI	Gallus gallus finished cDNA, clone ChEST511g19	Q6ZW59 (Q6ZW59) Hypothetical protein FLJ41567	undefined	Un	64165079	64165213	GO:0005739	mitochondrion	GO:0016787	hydrolase activity	GO:0000004	biological process unknown
C0000464g02	CBN1_C0000464g02.q1kT7SCF	Sanger	AM065463	Gga.6153	TC194199	924	0	GGGI	similar to GB|AAC27246.1|2921398|AF036096 flavocytochrome b subunit {Bos taurus;} , partial (87%)	Q8C5D4 (Q8C5D4) Mus musculus adult male colon cDNA, RIKEN full-l...	undefined	Un	70007114	70007030	GO:0005739;GO:0016020	mitochondrion;membrane	GO:0005489;GO:0016491;GO:0020037	electron transporter activity;oxidoreductase activity;heme binding	GO:0006118;GO:0006801	electron transport;superoxide metabolism
C0000464g04	CBN1_C0000464g04.q1kT7SCF	Sanger	AM065465	Gga.18512	NP1045459	482	1e-135	GGGI	GB|CR390794.1|CR390794.1 Gallus gallus finished cDNA, clone ChEST604o3	Q86Z07 (Q86Z07) Guanine nucleotide binding protein-like 1	undefined	#N/A	#N/A	#N/A	GO:0008372	cellular_component unknown	GO:0005554	molecular_function unknown	GO:0000004	biological process unknown
C0000464g07	CBN1_C0000464g07.q1kT7SCF	Sanger	AM065468	Gga.5249	TC189949	1306	0	GGGI	similar to UP|Q5RKG5 (Q5RKG5) MGC95110 protein, partial (77%)	Q6P4K9 (Q6P4K9) Hypothetical protein MGC75902	C21orf2	9	9216211	9216458	GO:0008372	cellular_component unknown	GO:0005554	molecular_function unknown		biological_process unknown
C0000464g08	CBN1_C0000464g08.q1kT7SCF	Sanger	AM065469	NA	chrUn_12.114	272	6e-71	GENSCAN	undefined	No hit	undefined	Un	57895303	57894858	GO:0008372	cellular_component unknown	GO:0005554	molecular_function unknown	GO:0000004	biological process unknown
C0000464g10	CBN1_C0000464g10.q1kT7SCF	Sanger	AM065470	Gga.32246	AI981356	801	0	GGGI	undefined	No hit	undefined	#N/A	#N/A	#N/A	GO:0008372	cellular_component unknown	GO:0005554	molecular_function unknown	GO:0000004	biological process unknown
C0000464g11	CBN1_C0000464g11.q1kT7SCF	Sanger	AM065471	Gga.16724	TC188850	1318	0	GGGI	homologue to UP|PSS1_MOUSE (Q99LH2) Phosphatidylserine synthase I (PtdSer synthase-1) (PSS-1) (Serine-exchange enzyme I) , complete	Q9BSY0 (Q9BSY0) PTDSS1 protein (Fragment)	undefined	2	126186244	126186398	GO:0008372	cellular_component unknown	GO:0005554	molecular_function unknown	GO:0000004	biological process unknown
C0000464g13	CBN1_C0000464g13.q1kT7SCF	Sanger	AM065472	Gga.927	TC214367	1298	0	GGGI	UP|O57579 (O57579) Aminopeptidase Ey, complete	O57579 (O57579) Aminopeptidase Ey	undefined	Un	109000880	109001054	GO:0005887	integral to plasma membrane	GO:0004177;GO:0004179;GO:0004872;GO:0008237;GO:0008270;GO:0016787	aminopeptidase activity;membrane alanyl aminopeptidase activity;receptor activity;metallopeptidase activity;zinc ion binding;hydrolase activity	GO:0001525;GO:0006508	angiogenesis;proteolysis and peptidolysis
C0000464g14	CBN1_C0000464g14.q1kT7SCF	Sanger	AM065473	Gga.22486	TC187706	1308	0	GGGI	homologue to UP|DER1_HUMAN (Q9BUN8) Derlin-1 (Degradation in endoplasmic reticulum protein 1) (Der1-like protein 1) (DERtrin 1) (UNQ243/PRO276), complete	Q71SS4 (Q71SS4) Hypothetical protein	DERL1	2	145889773	145890107	GO:0005783;GO:0030176	endoplasmic reticulum;integral to endoplasmic reticulum membrane	GO:0004872;GO:0005515	receptor activity;protein binding	GO:0015031;GO:0019060;GO:0030433;GO:0030968;GO:0030970	protein transport;viral intracellular protein transport;ER-associated protein catabolism;unfolded protein response;retrograde protein transport, ER to cytosol
C0000464g15	CBN1_C0000464g15.q1kT7SCF	Sanger	AM065474	Gga.2959	TC188534	498	1e-140	GGGI	GB|AAA41103.1|294543|RATDYNEINC dynein heavy chain {Rattus norvegicus;} , partial (13%)	Q80U36 (Q80U36) MKIAA0325 protein (Fragment)	DNAH1	5	46271259	46271480	GO:0005858	axonemal dynein complex	GO:0003777	microtubule motor activity	GO:0001539	ciliary or flagellar motility
C0000464g16	CBN1_C0000464g16.q1kT7SCF	Sanger	AM065475	Gga.5096	TC189582	1336	0	GGGI	homologue to UP|MFA1_CHICK (P55080) Microfibrillar-associated protein 1 (Associated microfibril protein) (AMF), complete	Q9CQU1 (Q9CQU1) Mus musculus adult male colon cDNA, RIKEN full-l...	undefined	#N/A	#N/A	#N/A	GO:0008372	cellular_component unknown	GO:0005554	molecular_function unknown	GO:0000004	biological process unknown
C0000464g17	CBN1_C0000464g17.q1kT7SCF	Sanger	AM065476	Gga.12956	BI066115	618	1e-176	GGGI	undefined	Q6IRM4 (Q6IRM4) Hypothetical protein (Fragment)	C14orf129	5	43263746	43264367	GO:0008372	cellular_component unknown	GO:0005554	molecular_function unknown	GO:0000004	biological process unknown
C0000464g18	CBN1_C0000464g18.q1kT7SCF	Sanger	AM065477	Gga.29841	TC215716	603	1e-171	GGGI	Gallus gallus finished cDNA, clone ChEST591g11	Q7Z7L8 (Q7Z7L8) LOC387763 protein (Fragment)	undefined	Un	69090487	69090760	GO:0008372	cellular_component unknown	GO:0005554	molecular_function unknown	GO:0000004	biological process unknown
C0000464g19	CBN1_C0000464g19.q1kT7SCF	Sanger	AM065478	Gga.9739	TC213012	636	0	GGGI	Gallus gallus finished cDNA, clone ChEST702h5	No hit	undefined	19	6503472	6503126	GO:0016021	integral to membrane	GO:0005554	molecular_function unknown	GO:0000004	biological process unknown
C0000464g22	CBN1_C0000464g22.q1kT7SCF	Sanger	AM065481	Gga.19451	TC214672	1247	0	GGGI	undefined	No hit	undefined	22	1032282	1031607	GO:0016021	integral to membrane	GO:0004222;GO:0008270;GO:0016787	metalloendopeptidase activity;zinc ion binding;hydrolase activity	GO:0006508;GO:0007283	proteolysis and peptidolysis;spermatogenesis
C0000464g23	CBN1_C0000464g23.q1kT7SCF	Sanger	AM065482	Gga.7505	TC215269	1269	0	GGGI	similar to OMNI|NTL01CV0810|AAQ58486.1|34102119| ribonuclease BN {Chromobacterium violaceum ATCC 12472;} , partial (5%)	No hit	undefined	14	16410495	16411158	GO:0008372	cellular_component unknown	GO:0005554	molecular_function unknown	GO:0000004	biological process unknown
C0000464g24	CBN1_C0000464g24.q1kT7SCF	Sanger	AM065483	Gga.2013	TC190249	1211	0	GGGI	Gallus gallus finished cDNA, clone ChEST711a9	No hit	undefined	#N/A	#N/A	#N/A	GO:0005634	nucleus	GO:0003700;GO:0003702	transcription factor activity;RNA polymerase II transcription factor activity	GO:0006355;GO:0006357;GO:0007165	regulation of transcription, DNA-dependent;regulation of transcription from RNA polymerase II promoter;signal transduction
C0000464h04	CBN1_C0000464h04.q1kT7SCF	Sanger	AM065486	Gga.8469	TC191865	329	1e-89	GGGI	Gallus gallus finished cDNA, clone ChEST982j5	No hit	undefined	#N/A	#N/A	#N/A	GO:0008372	cellular_component unknown	GO:0005554	molecular_function unknown	GO:0000004	biological process unknown
C0000464h05	CBN1_C0000464h05.q1kT7SCF	Sanger	AM065487	Gga.2325	TC212067	1251	0	GGGI	Gallus gallus finished cDNA, clone ChEST290m3	No hit	undefined	1	169062895	169062216	GO:0005634;GO:0005643	nucleus;nuclear pore	GO:0004867;GO:0005487	serine-type endopeptidase inhibitor activity;nucleocytoplasmic transporter activity	GO:0006810;GO:0006913	transport;nucleocytoplasmic transport
C0000464h07	CBN1_C0000464h07.q1kT7SCF	Sanger	AM065489	Gga.11908	TC190768	1291	0	GGGI	Gallus gallus finished cDNA, clone ChEST649i6	Q80ZR0 (Q80ZR0) Similar to RIKEN cDNA 2010110K16 gene (Fragment)	undefined	2	37936392	37936834	GO:0008372	cellular_component unknown	GO:0005554	molecular_function unknown	GO:0000004	biological process unknown
C0000464h08	CBN1_C0000464h08.q1kT7SCF	Sanger	AM065490	Gga.17646	TC216610	1082	0	GGGI	Gallus gallus finished cDNA, clone ChEST926b2	Q8N5E2 (Q8N5E2) KIAA0774 protein	DCHS2	13	11969549	11970043	GO:0016020	membrane	GO:0005509;GO:0005515	calcium ion binding;protein binding	GO:0007155;GO:0007156	cell adhesion;homophilic cell adhesion
C0000464h09	CBN1_C0000464h09.q1kT7SCF	Sanger	AM065491	Gga.9613	TC206947	985	0	GGGI	Gallus gallus finished cDNA, clone ChEST757j14	No hit	undefined	2	21802897	21802209	GO:0008372	cellular_component unknown	GO:0005554	molecular_function unknown	GO:0000004	biological process unknown
C0000464h10	CBN1_C0000464h10.q1kT7SCF	Sanger	AM065492	Gga.2189	TC213576	841	0	GGGI	Gallus gallus finished cDNA, clone ChEST971o14	No hit	undefined	18	2059238	2059752	GO:0008372	cellular_component unknown	GO:0005554	molecular_function unknown	GO:0000004	biological process unknown
C0000464h11	CBN1_C0000464h11.q1kT7SCF	Sanger	AM065493	NA	CD727610	585	1e-166	GGGI	undefined	Q6ZQA6 (Q6ZQA6) MKIAA0466 protein (Fragment)	IGSF3	1	86074566	86074944	GO:0005886;GO:0016021	plasma membrane;integral to membrane	GO:0005554	molecular_function unknown	GO:0007166;GO:0019735	cell surface receptor linked signal transduction;antimicrobial humoral response (sensu Vertebrata)
C0000464h12	CBN1_C0000464h12.q1kT7SCF	Sanger	AM065494	Gga.19148	BM487809	755	0	GGGI	undefined	Q8R2Z5 (Q8R2Z5) Von Willebrand factor A-domain containing 1 (Mus...	undefined	21	2079820	2079337	GO:0005739	mitochondrion	GO:0000166;GO:0005524;GO:0017111;GO:0051082	nucleotide binding;ATP binding;nucleoside-triphosphatase activity;unfolded protein binding	GO:0006457	protein folding
C0000464h13	CBN1_C0000464h13.q1kT7SCF	Sanger	AM065495	Gga.6302	BU383492	704	0	GGGI	undefined	No hit	undefined	2	7863982	7863467	GO:0000151	ubiquitin ligase complex	GO:0004842;GO:0008270	ubiquitin-protein ligase activity;zinc ion binding	GO:0016567	protein ubiquitination
C0000464h15	CBN1_C0000464h15.q1kT7SCF	Sanger	AM065497	Gga.1019	TC213748	842	0	GGGI	Gallus gallus finished cDNA, clone ChEST270m22	No hit	undefined	1	99738113	99737483	GO:0008372	cellular_component unknown	GO:0005554	molecular_function unknown	GO:0000004	biological process unknown
C0000464h16	CBN1_C0000464h16.q1kT7SCF	Sanger	AM065498	Gga.1328	chr10_1.54	585	1e-165	GENSCAN	Beta-2-microglobulin precursor (HDCMA22P). [Source:Uniprot/SWISSPROT;Acc:P61769]	Q6L756 (Q6L756) Beta-2 microglobulin	undefined	10	1339634	1339320	GO:0008372	cellular_component unknown	GO:0030106	MHC class I receptor activity	GO:0019883;GO:0019885	antigen presentation, endogenous antigen;antigen processing, endogenous antigen via MHC class I
C0000464h17	CBN1_C0000464h17.q1kT7SCF	Sanger	AM065499	Gga.19364	TC191814	1247	0	GGGI	undefined	No hit	undefined	4	45518599	45519269	GO:0008372	cellular_component unknown	GO:0005554	molecular_function unknown	GO:0000004	biological process unknown
C0000464h18	CBN1_C0000464h18.q1kT7SCF	Sanger	AM065500	Gga.15795	TC210144	1283	0	GGGI	homologue to UP|U2V2_HUMAN (Q15819) Ubiquitin-conjugating enzyme E2 variant 2 (MMS2) (Enterocyte differentiation associated factor EDAF-1) (Enterocyte differentiation promoting factor) (EDPF-1) (Vitamin D3 inducible protein) (DDVit 1) , partial (96%)	Q862Q9 (Q862Q9) Similar to ubiquitin-conjugating enzyme E2 varia...	UBE2V2	2	107348734	107348060	GO:0008372	cellular_component unknown	GO:0004840	ubiquitin conjugating enzyme activity	GO:0000074;GO:0000209;GO:0006282;GO:0006512;GO:0008283	regulation of cell cycle;protein polyubiquitination;regulation of DNA repair;ubiquitin cycle;cell proliferation
C0000464h19	CBN1_C0000464h19.q1kT7SCF	Sanger	AM065501	Gga.20433	TC195465	741	0	GGGI	similar to GB|AAH21992.1|18314563|BC021992 PRKRIR protein {Homo sapiens;} , partial (33%)	Q8R201 (Q8R201) Prkrir protein	PRKRIR	#N/A	#N/A	#N/A	GO:0008372	cellular_component unknown	GO:0003677;GO:0046983	DNA binding;protein dimerization activity	GO:0006445;GO:0006950;GO:0007165;GO:0008285	regulation of translation;response to stress;signal transduction;negative regulation of cell proliferation
C0000464h20	CBN1_C0000464h20.q1kT7SCF	Sanger	AM065502	NA	chr2_22.2	206	3e-51	GENSCAN	undefined	Q9H706 (Q9H706) Hypothetical protein FLJ21610	C18orf11	2	105682572	105681997	GO:0008372	cellular_component unknown	GO:0005529	sugar binding	GO:0000004	biological process unknown
C0000464h21	CBN1_C0000464h21.q1kT7SCF	Sanger	AM065503	NA	chr1_20.196	1146	0	GENSCAN	undefined	No hit	undefined	1	99969664	99968989	GO:0008372	cellular_component unknown	GO:0005554	molecular_function unknown	GO:0000004	biological process unknown
C0000464h22	CBN1_C0000464h22.q1kT7SCF	Sanger	AM065504	NA	TC201094	75	1e-12	GGGI	weakly similar to UP|Q8CHT5 (Q8CHT5) Prom2 protein, partial (3%)	No hit	undefined	8	16612453	16613132	GO:0005622	intracellular	GO:0004871;GO:0005515	signal transducer activity;protein binding	GO:0006917;GO:0042981;GO:0043123;GO:0045786	induction of apoptosis;regulation of apoptosis;positive regulation of I-kappaB kinase/NF-kappaB cascade;negative regulation of cell cycle
C0000464h23	CBN1_C0000464h23.q1kT7SCF	Sanger	AM065505	Gga.16018	TC198648	1176	0	GGGI	Gallus gallus finished cDNA, clone ChEST441f17	No hit	undefined	23	3862152	3861513	GO:0008372	cellular_component unknown	GO:0005554	molecular_function unknown	GO:0000004	biological process unknown
C0000464h24	CBN1_C0000464h24.q1kT7SCF	Sanger	AM065506	Gga.8789	BU296177	846	0	GGGI	undefined	Q8BS14 (Q8BS14) Mus musculus adult male aorta and vein cDNA, RIK...	PIK3CD	21	3341539	3341688	GO:0005942	phosphoinositide 3-kinase complex	GO:0004428;GO:0016303;GO:0016740;GO:0046934	inositol or phosphatidylinositol kinase activity;phosphatidylinositol 3-kinase activity;transferase activity;phosphatidylinositol-4,5-bisphosphate 3-kinase activity	GO:0006468;GO:0007165	protein amino acid phosphorylation;signal transduction
C0000464i02	CBN1_C0000464i02.q1kT7SCF	Sanger	AM065507	NA						No hit	undefined	20	9244485	9245164
C0000464i03	CBN1_C0000464i03.q1kT7SCF	Sanger	AM065508	NA	CF384861	672	0	GGGI	undefined	Q85B99 (Q85B99) Cytochrome c oxidase subunit II (Cytochrome oxid...	undefined	#N/A	#N/A	#N/A	GO:0008372	cellular_component unknown	GO:0005554	molecular_function unknown	GO:0000004	biological process unknown
C0000464i05	CBN1_C0000464i05.q1kT7SCF	Sanger	AM065510	Gga.22578	TC210755	930	0	GGGI	weakly similar to UP|AP8L_HUMAN (Q9ULX6) A-kinase anchor protein-like protein 8 (Neighbor of A-kinase anchoring protein 95) (Homologous to AKAP95 protein) (HA95) (Helicase A-binding protein 95) (HAP95) (HRIHFB2018), partial (6%)	Q7Z638 (Q7Z638) FLJ20403 protein (Fragment)	ZNF326	8	15310509	15310122	GO:0005634	nucleus	GO:0003677	DNA binding	GO:0000004	biological process unknown
C0000464i06	CBN1_C0000464i06.q1kT7SCF	Sanger	AM065511	Gga.19286	TC209025	1304	0	GGGI	homologue to UP|Q7L099 (Q7L099) Rap2 interacting protein x, partial (81%)	Q7L099 (Q7L099) Rap2 interacting protein x	undefined	4	50596343	50596470	GO:0000151;GO:0005737;GO:0005770;GO:0005829	ubiquitin ligase complex;cytoplasm;late endosome;cytosol	GO:0004842;GO:0005515;GO:0008270;GO:0008565	ubiquitin-protein ligase activity;protein binding;zinc ion binding;protein transporter activity	GO:0015031;GO:0016567;GO:0030100	protein transport;protein ubiquitination;regulation of endocytosis
C0000464i07	CBN1_C0000464i07.q1kT7SCF	Sanger	AM065512	Gga.17487	TC209410	1253	0	GGGI	Gallus gallus finished cDNA, clone ChEST1022i6	No hit	undefined	12	18560355	18561026	GO:0008372	cellular_component unknown	GO:0005554	molecular_function unknown	GO:0000004	biological process unknown
C0000464i09	CBN1_C0000464i09.q1kT7SCF	Sanger	AM065514	Gga.7671	TC210636	1332	0	GGGI	homologue to UP|GUAA_HUMAN (P49915) GMP synthase [glutamine-hydrolyzing] (Glutamine amidotransferase) (GMP synthetase) , complete	Q6PH36 (Q6PH36) Guanine monophosphate synthetase	GMPS	9	22398330	22398147	GO:0008372	cellular_component unknown	GO:0003921;GO:0003922;GO:0004049;GO:0005524;GO:0016874	GMP synthase activity;GMP synthase (glutamine-hydrolyzing) activity;anthranilate synthase activity;ATP binding;ligase activity	GO:0006164;GO:0006177;GO:0006541;GO:0009058;GO:0009113	purine nucleotide biosynthesis;GMP biosynthesis;glutamine metabolism;biosynthesis;purine base biosynthesis
C0000464i10	CBN1_C0000464i10.q1kT7SCF	Sanger	AM065515	Gga.7587	TC210892	900	0	GGGI	Gallus gallus finished cDNA, clone ChEST998b20	Q96SY6 (Q96SY6) Hypothetical protein FLJ14563	RBM13	Un	9101965	9101812	GO:0008372	cellular_component unknown	GO:0005554	molecular_function unknown	GO:0002119;GO:0007276;GO:0009792;GO:0040007;GO:0040010;GO:0040030	larval development (sensu Nematoda);gametogenesis;embryonic development (sensu Metazoa);growth;positive regulation of growth rate;regulation of protein activity, epigenetic
C0000464i11	CBN1_C0000464i11.q1kT7SCF	Sanger	AM065516	Gga.24142	TC200405	682	0	GGGI	similar to UP|Q6B9Z9 (Q6B9Z9) Noggin 2, partial (43%)	Q8MKB4 (Q8MKB4) Noggin (Fragment)	NOG	14	20214558	20215065	GO:0005615	extracellular space	GO:0005554	molecular_function unknown	GO:0001501;GO:0007399;GO:0007605;GO:0045596	skeletal development;neurogenesis;perception of sound;negative regulation of cell differentiation
C0000464i14	CBN1_C0000464i14.q1kT7SCF	Sanger	AM065519	Gga.13515	TC206788	922	0	GGGI	UP|LBR_CHICK (P23913) Lamin B receptor, partial (24%)	O08984 (O08984) Rat NBP60	LBR	3	13757347	13757536	GO:0005634;GO:0005639	nucleus;integral to nuclear inner membrane	GO:0003677;GO:0004872;GO:0005521	DNA binding;receptor activity;lamin binding	GO:0000004	biological process unknown
C0000464i16	CBN1_C0000464i16.q1kT7SCF	Sanger	AM065521	Gga.12528	TC186699	833	0	GGGI	UP|Q98WW1 (Q98WW1) Pr57 env polyprotein, partial (98%)	Q98WV9 (Q98WV9) Pr57 env polyprotein	undefined	1	29528974	29528317	GO:0008372	cellular_component unknown	GO:0005554	molecular_function unknown	GO:0000004	biological process unknown
C0000464i17	CBN1_C0000464i17.q1kT7SCF	Sanger	AM065522	Gga.27243	TC196707	930	0	GGGI	weakly similar to UP|Q6GQB5 (Q6GQB5) MGC80188 protein, partial (13%)	No hit	undefined	7	22726222	22726894	GO:0005887	integral to plasma membrane	GO:0004872;GO:0005529	receptor activity;sugar binding	GO:0006897;GO:0006954	endocytosis;inflammatory response
C0000464i18	CBN1_C0000464i18.q1kT7SCF	Sanger	AM065523	Gga.12313	TC224580	1039	0	GGGI	similar to UP|Q6P4S1 (Q6P4S1) MGC69043 protein, partial (3%)	No hit	undefined	Un	401319	401994	GO:0008372	cellular_component unknown	GO:0005554	molecular_function unknown	GO:0000004	biological process unknown
C0000464i19	CBN1_C0000464i19.q1kT7SCF	Sanger	AM065524	Gga.7023	TC185895	1259	0	GGGI	similar to GB|CAA73867.1|2765322|HSRB18A RB18A protein {Homo sapiens;} , partial (56%)	No hit	undefined	27	2638411	2637743	GO:0000119;GO:0005634	mediator complex;nucleus	GO:0003677;GO:0004872;GO:0016455;GO:0016563;GO:0030374;GO:0042809;GO:0046966	DNA binding;receptor activity;RNA polymerase II transcription mediator activity;transcriptional activator activity;ligand-dependent nuclear receptor transcription coactivator activity;vitamin D receptor binding;thyroid hormone receptor binding	GO:0006355;GO:0006367;GO:0030521	regulation of transcription, DNA-dependent;transcription initiation from RNA polymerase II promoter;androgen receptor signaling pathway
C0000464i20	CBN1_C0000464i20.q1kT7SCF	Sanger	AM065525	Gga.4577	TC225361	1156	0	GGGI	similar to GB|BAA11485.2|40788893|D79990 Start codon is not identified {Homo sapiens;} , partial (63%)	Q8BMS9 (Q8BMS9) Mus musculus 18 days pregnant adult female place...	RASSF2	22	415974	416129	GO:0008372	cellular_component unknown	GO:0005515	protein binding	GO:0007165	signal transduction
C0000464i21	CBN1_C0000464i21.q1kT7SCF	Sanger	AM065526	Gga.17496	TC199516	579	1e-164	GGGI	Gallus gallus finished cDNA, clone ChEST862d9	No hit	undefined	15	6069207	6069881	GO:0008372	cellular_component unknown	GO:0005554	molecular_function unknown	GO:0007242	intracellular signaling cascade
C0000464i22	CBN1_C0000464i22.q1kT7SCF	Sanger	AM065527	Gga.12404	BU417921	866	0	GGGI	undefined	Q8TBF5 (Q8TBF5) Hypothetical protein	PIGX	9	8928733	8928948	GO:0008372	cellular_component unknown	GO:0016757	transferase activity, transferring glycosyl groups	GO:0000004	biological process unknown
C0000464i24	CBN1_C0000464i24.q1kT7SCF	Sanger	AM065529	Gga.7276	TC215073	1314	0	GGGI	Gallus gallus finished cDNA, clone ChEST668i6	Q9CXR4 (Q9CXR4) Mus musculus 13 days embryo head cDNA, RIKEN ful...	PIGC	8	4435410	4436072	GO:0005789;GO:0016021	endoplasmic reticulum membrane;integral to membrane	GO:0016757;GO:0017176	transferase activity, transferring glycosyl groups;phosphatidylinositol N-acetylglucosaminyltransferase activity	GO:0006506	GPI anchor biosynthesis
C0000464j01	CBN1_C0000464j01.q1kT7SCF	Sanger	AM065530	Gga.16056	TC190563	1074	0	GGGI	Gallus gallus finished cDNA, clone ChEST120l1	Q6NTG1 (Q6NTG1) ANKRD11 protein (Fragment)	ANKRD11	11	18877875	18878063	GO:0005634	nucleus	GO:0005554	molecular_function unknown	GO:0000004	biological process unknown
C0000464j05	CBN1_C0000464j05.q1kT7SCF	Sanger	AM065534	Gga.5847	TC212965	1239	0	GGGI	similar to UP|Q6TUE7 (Q6TUE7) LRRGT00097, partial (4%)	No hit	undefined	4	88661360	88660686	GO:0008372	cellular_component unknown	GO:0008233	peptidase activity	GO:0006508	proteolysis and peptidolysis
C0000464j07	CBN1_C0000464j07.q1kT7SCF	Sanger	AM065536	Gga.6073	TC189069	527	1e-149	GGGI	homologue to PIR|G02666|G02666 cysteine-rich protein 1 - human {Homo sapiens;} , complete	Q6P3B4 (Q6P3B4) Hypothetical protein	CRIP2	8	3914449	3914026	GO:0008372	cellular_component unknown	GO:0008270	zinc ion binding	GO:0000004	biological process unknown
C0000464j08	CBN1_C0000464j08.q1kT7SCF	Sanger	AM065537	Gga.22994	TC205309	184	2e-45	GGGI	similar to UP|OLG1_MOUSE (Q9JKN5) Oligodendrocyte transcription factor 1 (Oligo1) (Oligodendrocyte-specific bHLH transcription factor 1), partial (5%)	No hit	SNAPC4	17	2520559	2519907	GO:0005634	nucleus	GO:0003700	transcription factor activity	GO:0006355;GO:0006366;GO:0006383;GO:0009301	regulation of transcription, DNA-dependent;transcription from RNA polymerase II promoter;transcription from RNA polymerase III promoter;snRNA transcription
C0000464j10	CBN1_C0000464j10.q1kT7SCF	Sanger	AM065538	Gga.1176	TC211428	1352	0	GGGI	homologue to GB|AAS82851.1|46241158|AY509921 constitutive photomorphogenic protein isoform d24 {Homo sapiens;} , partial (61%)	Q8NHY2 (Q8NHY2) Constitutive photomorphogenic protein (RING fing...	RFWD2	8	6973090	6973252	GO:0000151;GO:0005634	ubiquitin ligase complex;nucleus	GO:0004842;GO:0008270;GO:0016874	ubiquitin-protein ligase activity;zinc ion binding;ligase activity	GO:0016567	protein ubiquitination
C0000464j11	CBN1_C0000464j11.q1kT7SCF	Sanger	AM065539	NA						Q8WZW4 (Q8WZW4) Related to peroxisomal membrane protein PMP47B	undefined	#N/A	#N/A	#N/A
C0000464j12	CBN1_C0000464j12.q1kT7SCF	Sanger	AM065540	Gga.32303	TC223346	1205	0	GGGI	weakly similar to UP|Q8IN01 (Q8IN01) CG31161-PA, partial (5%)	No hit	undefined	Un	90094659	90094510	GO:0008372	cellular_component unknown	GO:0005554	molecular_function unknown	GO:0000004	biological process unknown
C0000464j14	CBN1_C0000464j14.q1kT7SCF	Sanger	AM065542	Gga.13916	TC190367	1243	0	GGGI	Gallus gallus finished cDNA, clone ChEST360e19	Q9BUH3 (Q9BUH3) KIAA0690 protein (Fragment)	KIAA0690	6	21484039	21484211	GO:0008372	cellular_component unknown	GO:0005488	binding	GO:0000004	biological process unknown
C0000464j15	CBN1_C0000464j15.q1kT7SCF	Sanger	AM065543	Gga.6246	TC209659	1300	0	GGGI	Gallus gallus finished cDNA, clone ChEST97n8	Q6IP02 (Q6IP02) Hypothetical protein	undefined	15	4950993	4951249	GO:0008372	cellular_component unknown	GO:0005554	molecular_function unknown	GO:0000004	biological process unknown
C0000464j16	CBN1_C0000464j16.q1kT7SCF	Sanger	AM065544	NA	TC204087	551	1e-156	GGGI	undefined	No hit	MECT1	28	3187423	3186755	GO:0008372	cellular_component unknown	GO:0005554	molecular_function unknown	GO:0000004	biological process unknown
C0000464j17	CBN1_C0000464j17.q1kT7SCF	Sanger	AM065545	Gga.11413	TC208050	1267	0	GGGI	GB|CAA32663.1|1334744|GGSPECTA spectrin alpha chain {Gallus gallus;} , partial (17%)	Q9UG16 (Q9UG16) Hypothetical protein DKFZp564P0562 (Fragment)	SPTA1	17	5588264	5588065	GO:0005624;GO:0005856;GO:0008091;GO:0016020	membrane fraction;cytoskeleton;spectrin;membrane	GO:0005200;GO:0005509;GO:0051015	structural constituent of cytoskeleton;calcium ion binding;actin filament binding	GO:0000902;GO:0007015	cellular morphogenesis;actin filament organization
C0000464j18	CBN1_C0000464j18.q1kT7SCF	Sanger	AM065546	Gga.9824	TC214690	1277	0	GGGI	Gallus gallus finished cDNA, clone ChEST985j16	No hit	undefined	Un	11660617	11659957	GO:0005625;GO:0005626	soluble fraction;insoluble fraction	GO:0004115;GO:0016787	cAMP-specific phosphodiesterase activity;hydrolase activity	GO:0007165	signal transduction
C0000464j19	CBN1_C0000464j19.q1kT7SCF	Sanger	AM065547	NA	TC196204	115	1e-24	GGGI	Gallus gallus finished cDNA, clone ChEST865e10	No hit	undefined	1	71857239	71857890	GO:0016020	membrane	GO:0005044	scavenger receptor activity	GO:0000004	biological process unknown
C0000464j20	CBN1_C0000464j20.q1kT7SCF	Sanger	AM075304	NA						No hit	undefined	#N/A	#N/A	#N/A
C0000464j21	CBN1_C0000464j21.q1kT7SCF	Sanger	AM065548	Gga.3327	TC209493	1326	0	GGGI	UP|NOS2_CHICK (Q90703) Nitric oxide synthase, inducible (NOS, type II) (Inducible NOS) (iNOS) (Macrophage NOS) , complete	Q9XT88 (Q9XT88) Inducible nitric oxide synthase (Fragment)	NOS1	19	8740054	8739878	GO:0005624	membrane fraction	GO:0004517;GO:0005489;GO:0005516;GO:0010181;GO:0016491	nitric-oxide synthase activity;electron transporter activity;calmodulin binding;FMN binding;oxidoreductase activity	GO:0006118;GO:0006809;GO:0006936;GO:0007267;GO:0007268	electron transport;nitric oxide biosynthesis;muscle contraction;cell-cell signaling;synaptic transmission
C0000464j22	CBN1_C0000464j22.q1kT7SCF	Sanger	AM065549	Gga.23212	TC196836	1225	0	GGGI	similar to GB|BAA25752.1|3063390|AB010002 neuronal nicotinic acetylcholine receptor alpha 4 {Mus musculus;} , partial (37%)	No hit	undefined	1	74892275	74892949	GO:0008372	cellular_component unknown	GO:0005554	molecular_function unknown	GO:0000004	biological process unknown
C0000464j23	CBN1_C0000464j23.q1kT7SCF	Sanger	AM065550	Gga.13272	TC189187	837	0	GGGI	Gallus gallus finished cDNA, clone ChEST126p23	No hit	TMEM38A	28	3574979	3575616	GO:0008372	cellular_component unknown	GO:0005554	molecular_function unknown	GO:0000004	biological process unknown
C0000464k02	CBN1_C0000464k02.q1kT7SCF	Sanger	AM065553	Gga.5857	TC189357	714	0	GGGI	similar to UP|ARME_HUMAN (P55145) ARMET protein precursor (Arginine-rich protein), partial (91%)	Q86U67 (Q86U67) Arginine-rich, mutated in early stage tumors	ARMET	12	1957963	1958104	GO:0008372	cellular_component unknown	GO:0005554	molecular_function unknown		biological_process unknown
C0000464k05	CBN1_C0000464k05.q1kT7SCF	Sanger	AM065555	Gga.20829	BU245830	670	0	GGGI	undefined	No hit		Un	1560794	1560111	GO:0008372	cellular_component unknown	GO:0005554	molecular_function unknown	GO:0000004	biological process unknown
C0000464k06	CBN1_C0000464k06.q1kT7SCF	Sanger	AM065556	Gga.81	TC189081	1344	0	GGGI	homologue to GB|AAH00887.2|38173702|BC000887 CDA14 {Homo sapiens;} , partial (93%)	Q9D8Z9 (Q9D8Z9) Mus musculus 10 day old male pancreas cDNA, RIKE...	undefined	1	8705539	8705375	GO:0008372	cellular_component unknown	GO:0005554	molecular_function unknown	GO:0000004	biological process unknown
C0000464k07	CBN1_C0000464k07.q1kT7SCF	Sanger	AM065557	Gga.12302	TC211727	1245	0	GGGI	Gallus gallus finished cDNA, clone ChEST19p15	Q6NVY7 (Q6NVY7) Hypothetical protein FLJ20421	undefined	2	110792596	110792227	GO:0008372	cellular_component unknown	GO:0004437;GO:0016787	inositol or phosphatidylinositol phosphatase activity;hydrolase activity	GO:0000004	biological process unknown
C0000464k10	CBN1_C0000464k10.q1kT7SCF	Sanger	AM065560	Gga.8338	TC210318	634	0	GGGI	Gallus gallus finished cDNA, clone ChEST63h22	Q9Y221 (Q9Y221) HSPC031 (OK/SW-CL.78) (CGI-37 protein) (Hypothet...	undefined	#N/A	#N/A	#N/A	GO:0005634	nucleus	GO:0003723	RNA binding	GO:0007046	ribosome biogenesis
C0000464k11	CBN1_C0000464k11.q1kT7SCF	Sanger	AM065561	Gga.3391	TC215999	999	0	GGGI	UP|Q6PVZ2 (Q6PVZ2) Type I alpha-keratin 15, complete	Q6PVZ2 (Q6PVZ2) Type I alpha-keratin 15	KRT15	#N/A	#N/A	#N/A	GO:0005882	intermediate filament	GO:0005200	structural constituent of cytoskeleton	GO:0008544	epidermis development
C0000464k12	CBN1_C0000464k12.q1kT7SCF	Sanger	AM065562	NA	BU131266	1156	0	GGGI	undefined	O15026 (O15026) KIAA0309 protein (Fragment)	undefined	Un	99277919	99278003	GO:0005634	nucleus	GO:0003677;GO:0003713;GO:0004386;GO:0004402;GO:0005524	DNA binding;transcription coactivator activity;helicase activity;histone acetyltransferase activity;ATP binding	GO:0006357	regulation of transcription from RNA polymerase II promoter
C0000464k14	CBN1_C0000464k14.q1kT7SCF	Sanger	AM065564	Gga.7020	TC187534	557	1e-157	GGGI	Gallus gallus finished cDNA, clone ChEST299j12	Q8CG98 (Q8CG98) RIKEN cDNA 1110012E06	B3GNT7	9	14631296	14631681	GO:0016020	membrane	GO:0008378;GO:0016757	galactosyltransferase activity;transferase activity, transferring glycosyl groups	GO:0006486	protein amino acid glycosylation
C0000464k15	CBN1_C0000464k15.q1kT7SCF	Sanger	AM065565	Gga.16624	TC192158	1304	0	GGGI	similar to UP|Q969M9 (Q969M9) BRD8 protein, partial (89%)	Q15355 (Q15355) Skeletal muscle abundant protein	HRH2	13	9151727	9151287	GO:0005887	integral to plasma membrane	GO:0001584;GO:0004969	rhodopsin-like receptor activity;histamine receptor activity	GO:0006955;GO:0007187	immune response;G-protein signaling, coupled to cyclic nucleotide second messenger
C0000464k17	CBN1_C0000464k17.q1kT7SCF	Sanger	AM065567	NA	chrUn_14.128	700	0	GENSCAN	undefined	No hit	undefined	7	3488386	3487714	GO:0008372	cellular_component unknown	GO:0005554	molecular_function unknown	GO:0000004	biological process unknown
C0000464k20	CBN1_C0000464k20.q1kT7SCF	Sanger	AM065570	NA	TC198886	888	0	GGGI	homologue to UP|Q6DIN3 (Q6DIN3) Mbt domain containing 1, partial (22%)	Q6P3F0 (Q6P3F0) Mbtd1 protein	MBTD1	18	4889413	4889210	GO:0005634	nucleus	GO:0005554	molecular_function unknown	GO:0045449	regulation of transcription
C0000464k21	CBN1_C0000464k21.q1kT7SCF	Sanger	AM065571	Gga.7055	TC207220	1021	0	GGGI	Gallus gallus finished cDNA, clone ChEST307i11	Q9DD14 (Q9DD14) Mus musculus adult male kidney cDNA, RIKEN full-...	C2orf28	Un	163235276	163235155	GO:0005624;GO:0005887	membrane fraction;integral to plasma membrane	GO:0005215;GO:0008523;GO:0009374;GO:0015293	transporter activity;sodium-dependent multivitamin transporter activity;biotin binding;symporter activity	GO:0006810;GO:0006814	transport;sodium ion transport
C0000464k22	CBN1_C0000464k22.q1kT7SCF	Sanger	AM065572	Gga.3222	TC195729	1330	0	GGGI	UP|LIK2_CHICK (P53666) LIM domain kinase 2 (LIMK-2) , complete	Q7L3H5 (Q7L3H5) LIMK2 protein	LIMK2	15	8997030	8996841	GO:0005634;GO:0005737	nucleus;cytoplasm	GO:0004674;GO:0004713;GO:0005515;GO:0005524;GO:0008270;GO:0016740	protein serine/threonine kinase activity;protein-tyrosine kinase activity;protein binding;ATP binding;zinc ion binding;transferase activity	GO:0006468	protein amino acid phosphorylation
C0000464k23	CBN1_C0000464k23.q1kT7SCF	Sanger	AM065573	Gga.23657	TC200722	428	1e-119	GGGI	homologue to UP|TAF6_HUMAN (P49848) Transcription initiation factor TFIID subunit 6 (Transcription initiation factor TFIID 70 kDa subunit) (TAF(II)70) (TAFII-70) (TAFII-80) (TAFII80), partial (59%)	Q9DDC0 (Q9DDC0) TAFII70 protein	undefined	#N/A	#N/A	#N/A	GO:0005634;GO:0005669;GO:0005673	nucleus;transcription factor TFIID complex;transcription factor TFIIE complex	GO:0003677;GO:0005515;GO:0016251;GO:0016986	DNA binding;protein binding;general RNA polymerase II transcription factor activity;transcription initiation factor activity	GO:0006352;GO:0006355	transcription initiation;regulation of transcription, DNA-dependent
C0000464k24	CBN1_C0000464k24.q1kT7SCF	Sanger	AM065574	Gga.30669	TC192697	1055	0	GGGI	similar to UP|KPB1_HUMAN (P46020) Phosphorylase B kinase alpha regulatory chain, skeletal muscle isoform (Phosphorylase kinase alpha M subunit) , partial (14%)	Q6ZWB0 (Q6ZWB0) Hypothetical protein FLJ41363	PHKA1	4	1729653	1730315	GO:0008372	cellular_component unknown	GO:0004689;GO:0005516;GO:0008607	phosphorylase kinase activity;calmodulin binding;phosphorylase kinase regulator activity	GO:0005980;GO:0006091;GO:0007517	glycogen catabolism;generation of precursor metabolites and energy;muscle development
C0000464l01	CBN1_C0000464l01.q1kT7SCF	Sanger	AM065575	Gga.126	BU344693	714	0	GGGI	undefined	Q8JIM6 (Q8JIM6) Groucho-related gene 4	TLE4	Z	18879874	18880072	GO:0005634	nucleus	GO:0005554	molecular_function unknown	GO:0006355;GO:0007222	biological_process unknown;regulation of transcription, DNA-dependent;frizzled signaling pathway
C0000464l03	CBN1_C0000464l03.q1kT7SCF	Sanger	AM065577	Gga.8043						Q80U16 (Q80U16) MKIAA0386 protein (Fragment)	undefined	2	90076407	90076588
C0000464l05	CBN1_C0000464l05.q1kT7SCF	Sanger	AM065578	Gga.5758	TC209508	1356	0	GGGI	similar to GB|AAH31547.1|21619268|BC031547 Lyn protein {Mus musculus;} , partial (95%)	No hit	undefined	Un	38446641	38447316	GO:0005634	nucleus	GO:0003677;GO:0004674;GO:0005488;GO:0016740	DNA binding;protein serine/threonine kinase activity;binding;transferase activity	GO:0006302;GO:0006310;GO:0006464	double-strand break repair;DNA recombination;protein modification
C0000464l06	CBN1_C0000464l06.q1kT7SCF	Sanger	AM065579	NA	chrZ_4.15	878	0	GENSCAN	PREDICTED: similar to PTAR1 protein [Source:RefSeq_peptide;Acc:XP_372117]	Q7Z6K3 (Q7Z6K3) LOC375743 protein (Fragment)	PTAR1	Z	15649258	15648770	GO:0008372	cellular_component unknown	GO:0008318;GO:0016740	protein prenyltransferase activity;transferase activity	GO:0018346	protein amino acid prenylation
C0000464l07	CBN1_C0000464l07.q1kT7SCF	Sanger	AM065580	Gga.21089	TC211039	846	0	GGGI	similar to UP|Q6AZ30 (Q6AZ30) Pcyt2 protein, partial (93%)	Q7PVI9 (Q7PVI9) ENSANGP00000012337 (Fragment)	PCYT2	#N/A	#N/A	#N/A	GO:0008372	cellular_component unknown	GO:0004306;GO:0016740	ethanolamine-phosphate cytidylyltransferase activity;transferase activity	GO:0008654;GO:0009058	phospholipid biosynthesis;biosynthesis
C0000464l08	CBN1_C0000464l08.q1kT7SCF	Sanger	AM065581	Gga.7594	TC209451	757	0	GGGI	similar to UP|O57512 (O57512) Carboxypeptidase D, partial (50%)	O57512 (O57512) Carboxypeptidase D	CPD	19	5846992	5847181	GO:0005624;GO:0016021	membrane fraction;integral to membrane	GO:0004180;GO:0004182;GO:0004187;GO:0008472;GO:0016787	carboxypeptidase activity;carboxypeptidase A activity;carboxypeptidase D activity;metallocarboxypeptidase D activity;hydrolase activity	GO:0006508	proteolysis and peptidolysis
C0000464l09	CBN1_C0000464l09.q1kT7SCF	Sanger	AM065582	Gga.7105	BU348420	944	0	GGGI	undefined	Q6P354 (Q6P354) Hypothetical protein MGC75663	MRPL18	3	41698135	41697899	GO:0005622;GO:0005739;GO:0005840	intracellular;mitochondrion;ribosome	GO:0003735	structural constituent of ribosome	GO:0006412	protein biosynthesis
C0000464l10	CBN1_C0000464l10.q1kT7SCF	Sanger	AM065583	Gga.1689	TC188221	1332	0	GGGI	Gallus gallus finished cDNA, clone ChEST212e19	No hit	undefined	4	4867139	4866464	GO:0008372	cellular_component unknown	GO:0005554	molecular_function unknown	GO:0000004	biological process unknown
C0000464l11	CBN1_C0000464l11.q1kT7SCF	Sanger	AM065584	Gga.4506	TC209512	258	1e-67	GGGI	undefined	No hit	C20orf43	20	11490433	11489759	GO:0008372	cellular_component unknown	GO:0005554	molecular_function unknown	GO:0000004	biological process unknown
C0000464l13	CBN1_C0000464l13.q1kT7SCF	Sanger	AM065585	Gga.10606	TC207152	1314	0	GGGI	Gallus gallus finished cDNA, clone ChEST419m16	Q8QUK7 (Q8QUK7) ORF103R	SOCS1	14	11122079	11122741	GO:0005737	cytoplasm	GO:0004860;GO:0005159;GO:0019901	protein kinase inhibitor activity;insulin-like growth factor receptor binding;protein kinase binding	GO:0001558;GO:0006512;GO:0007242;GO:0007259;GO:0046426	regulation of cell growth;ubiquitin cycle;intracellular signaling cascade;JAK-STAT cascade;negative regulation of JAK-STAT cascade
C0000464l15	CBN1_C0000464l15.q1kT7SCF	Sanger	AM065587	Gga.27287	BU296998	648	0	GGGI	undefined	No hit	undefined	5	13254048	13254704	GO:0008372	cellular_component unknown	GO:0005554	molecular_function unknown	GO:0000004	biological process unknown
C0000464l17	CBN1_C0000464l17.q1kT7SCF	Sanger	AM065589	Gga.6336	TC189004	1172	0	GGGI	Gallus gallus finished cDNA, clone ChEST304i6	No hit	NDUFA5	1	19283200	19283822	GO:0005739;GO:0005743	mitochondrion;mitochondrial inner membrane	GO:0003954;GO:0008137	NADH dehydrogenase activity;NADH dehydrogenase (ubiquinone) activity	GO:0006118	electron transport
C0000464l23	CBN1_C0000464l23.q1kT7SCF	Sanger	AM065595	Gga.3820	BU260211	640	0	GGGI	undefined	Q9P1N1 (Q9P1N1) PRO1999	NASP	8	21433690	21434274	GO:0005634	nucleus	GO:0005488	binding	GO:0006323;GO:0007283	DNA packaging;spermatogenesis
C0000464m02	CBN1_C0000464m02.q1kT7SCF	Sanger	AM065598	Gga.5503	TC190519	726	0	GGGI	similar to UP|PDL3_HUMAN (Q9H2J4) Phosducin-like protein 3 (Viral IAP-associated factor 1) (VIAF-1) (HTPHLP), complete	Q9D0W3 (Q9D0W3) Mus musculus 18-day embryo whole body cDNA, RIKE...	PDCL3	1	126190919	126190487	GO:0005737	cytoplasm	GO:0005515	protein binding	GO:0006915;GO:0043026	apoptosis;regulation of caspase activation
C0000464m06	CBN1_C0000464m06.q1kT7SCF	Sanger	AM065600	Gga.2893	TC192799	1318	0	GGGI	UP|Q90777 (Q90777) C-eyk protein precursor , complete	Q90777 (Q90777) C-eyk protein precursor	undefined	3	3118490	3118610	GO:0005625;GO:0005887	soluble fraction;integral to plasma membrane	GO:0004714;GO:0004872;GO:0005524;GO:0016740	transmembrane receptor protein tyrosine kinase activity;receptor activity;ATP binding;transferase activity	GO:0006468;GO:0007166;GO:0007267;GO:0007601	protein amino acid phosphorylation;cell surface receptor linked signal transduction;cell-cell signaling;visual perception
C0000464m07	CBN1_C0000464m07.q1kT7SCF	Sanger	AM065601	Gga.28836	TC221484	428	1e-119	GGGI	similar to UP|Q7U022 (Q7U022) PE-PGRS FAMILY PROTEIN, partial (3%)	No hit	undefined	#N/A	#N/A	#N/A	GO:0008372	cellular_component unknown	GO:0005554	molecular_function unknown	GO:0000004	biological process unknown
C0000464m08	CBN1_C0000464m08.q1kT7SCF	Sanger	AM065602	Gga.14342	TC217783	781	0	GGGI	Gallus gallus finished cDNA, clone ChEST176p17	Q8CEA6 (Q8CEA6) Mus musculus 10 days neonate skin cDNA, RIKEN fu...	undefined	Z	26463370	26463014	GO:0008372	cellular_component unknown	GO:0005554	molecular_function unknown	GO:0000004	biological process unknown
C0000464m09	CBN1_C0000464m09.q1kT7SCF	Sanger	AM065603	Gga.5007	TC215522	850	0	GGGI	UP|Q7ZT27 (Q7ZT27) P15INK4b tumor suppressor, complete	Q7ZT27 (Q7ZT27) P15INK4b tumor suppressor	undefined	Un	2766218	2765880	GO:0005634;GO:0005737	nucleus;cytoplasm	GO:0004861;GO:0016301	cyclin-dependent protein kinase inhibitor activity;kinase activity	GO:0000079;GO:0007049;GO:0007050;GO:0008285;GO:0045786	biological_process unknown;regulation of cyclin dependent protein kinase activity;cell cycle;cell cycle arrest;negative regulation of cell proliferation;negative regulation of cell cycle
C0000464m10	CBN1_C0000464m10.q1kT7SCF	Sanger	AM065604	Gga.29985	AJ451053	1154	0	GGGI	undefined	Q8R152 (Q8R152) Cln5 protein (Fragment)	CLN5	1	151197034	151196809	GO:0005764;GO:0016021	lysosome;integral to membrane	GO:0005554	molecular_function unknown	GO:0000004	biological process unknown
C0000464m11	CBN1_C0000464m11.q1kT7SCF	Sanger	AM065605	Gga.32143	TC186587	81	2e-14	GGGI	similar to UP|Q96E44 (Q96E44) SUV420H1 protein, partial (40%)	No hit	undefined	2	138021140	138021768	GO:0005739;GO:0005961	mitochondrion;glycine dehydrogenase complex (decarboxylating)	GO:0004375;GO:0005489;GO:0016491	glycine dehydrogenase (decarboxylating) activity;electron transporter activity;oxidoreductase activity	GO:0006544;GO:0006546	glycine metabolism;glycine catabolism
C0000464m12	CBN1_C0000464m12.q1kT7SCF	Sanger	AM065606	Gga.7319	TC186833	640	0	GGGI	Gallus gallus finished cDNA, clone ChEST566h1	Q96FH0 (Q96FH0) MEF2B protein	undefined	Un	162964735	162964402	GO:0008372	cellular_component unknown	GO:0005554	molecular_function unknown	GO:0000004	biological process unknown
C0000464m14	CBN1_C0000464m14.q1kT7SCF	Sanger	AM065608	Gga.6110	CD738038	367	1e-100	GGGI	undefined	Q91YV5 (Q91YV5) 2610034N24Rik protein	undefined	Un	29560984	29560823	GO:0008372	cellular_component unknown	GO:0005488	binding	GO:0000004	biological process unknown
C0000464m15	CBN1_C0000464m15.q1kT7SCF	Sanger	AM065609	Gga.7807	TC208334	1298	0	GGGI	Gallus gallus finished cDNA, clone ChEST923a15	No hit	undefined	10	13600268	13600938	GO:0005615;GO:0005811;GO:0009897;GO:0019897	extracellular space;lipid particle;external side of plasma membrane;extrinsic to plasma membrane	GO:0001786;GO:0005178;GO:0005509;GO:0005515;GO:0008429	phosphatidylserine binding;integrin binding;calcium ion binding;protein binding;phosphatidylethanolamine binding	GO:0006910;GO:0006911;GO:0007155;GO:0007275;GO:0007338;GO:0050766	phagocytosis, recognition;phagocytosis, engulfment;cell adhesion;development;fertilization (sensu Metazoa);positive regulation of phagocytosis
C0000464m16	CBN1_C0000464m16.q1kT7SCF	Sanger	AM065610	Gga.20138	TC212693	997	0	GGGI	weakly similar to GB|AAH24579.1|19353837|BC024579 Zc3hdc1 protein {Mus musculus;} , partial (22%)	Q9CTU4 (Q9CTU4) Mus musculus adult male cecum cDNA, RIKEN full-l...	undefined	1	53320738	53320593	GO:0005634	nucleus	GO:0003676	nucleic acid binding	GO:0000004	biological process unknown
C0000464m17	CBN1_C0000464m17.q1kT7SCF	Sanger	AM065611	Gga.7292	TC188870	1338	0	GGGI	similar to UP|Q640W2 (Q640W2) MGC84569 protein, complete	Q9Z0P5 (Q9Z0P5) A6 related protein (Twinfilin-like protein) (Mus...	undefined	12	2620961	2620779	GO:0005576;GO:0005622;GO:0016021	extracellular region;intracellular;integral to membrane	GO:0003779;GO:0004888;GO:0005524	actin binding;transmembrane receptor activity;ATP binding	GO:0006954;GO:0042742	inflammatory response;defense response to bacteria
C0000464m18	CBN1_C0000464m18.q1kT7SCF	Sanger	AM065612	Gga.17508	TC192819	1247	0	GGGI	homologue to UP|Q9W600 (Q9W600) Flik protein, complete	No hit	FSTL1	1	74034882	74035548	GO:0005615	extracellular space	GO:0005509;GO:0008201	calcium ion binding;heparin binding	GO:0000004	biological process unknown
C0000464m19	CBN1_C0000464m19.q1kT7SCF	Sanger	AM065613	Gga.11665	TC195579	775	0	GGGI	Gallus gallus finished cDNA, clone ChEST589e24	Q76JQ4 (Q76JQ4) Enhancer of split-and hairy-related protein-2	undefined	12	18512454	18512668	GO:0005634	nucleus	GO:0003677;GO:0003700;GO:0005515;GO:0016564	DNA binding;transcription factor activity;protein binding;transcriptional repressor activity	GO:0006355;GO:0007399;GO:0008283;GO:0009649;GO:0009887;GO:0030154;GO:0045892;GO:0048168	regulation of transcription, DNA-dependent;neurogenesis;cell proliferation;entrainment of circadian clock;organogenesis;cell differentiation;negative regulation of transcription, DNA-dependent;regulation of neuronal synaptic plasticity
C0000464m21	CBN1_C0000464m21.q1kT7SCF	Sanger	AM065615	NA	chr1_1.148	246	4e-63	GENSCAN	CUG triplet repeat, RNA binding protein 2 [Source:RefSeq_peptide;Acc:NP_006552]	No hit	CUGBP2	1	4424229	4423553	GO:0008372	cellular_component unknown	GO:0003723	RNA binding	GO:0000398;GO:0007528;GO:0008016	nuclear mRNA splicing, via spliceosome;neuromuscular junction development;regulation of heart contraction rate
C0000464m22	CBN1_C0000464m22.q1kT7SCF	Sanger	AM075305	NA	TC191081	52	5e-07	GGGI	similar to GB|CAA12176.1|2996578|HSAJ4875 glucosyltransferase {Homo sapiens;} , partial (63%)	No hit	undefined	#N/A	#N/A	#N/A	GO:0008372	cellular_component unknown	GO:0005554	molecular_function unknown	GO:0000004	biological process unknown
C0000464m23	CBN1_C0000464m23.q1kT7SCF	Sanger	AM065616	Gga.19429	TC192772	1300	0	GGGI	similar to UP|MEM1_HUMAN (P55160) Membrane-associated protein HEM-1 (Hematopoietic protein 1), complete	Q9BV52 (Q9BV52) HEM1 protein (Fragment)	undefined	Un	82142875	82142993	GO:0005624;GO:0005887;GO:0016021	membrane fraction;integral to plasma membrane;integral to membrane	GO:0005515	protein binding	GO:0006915;GO:0007417	apoptosis;central nervous system development
C0000464m24	CBN1_C0000464m24.q1kT7SCF	Sanger	AM065617	Gga.540	TC212750	1082	0	GGGI	UP|RL41_CYPCA (Q6YLX4) 60S ribosomal protein L41, partial (84%)	No hit	undefined	Un	82980414	82980998	GO:0016020	membrane	GO:0004396;GO:0005524;GO:0016301;GO:0016740	hexokinase activity;ATP binding;kinase activity;transferase activity	GO:0006096	glycolysis
C0000464n01	CBN1_C0000464n01.q1kT7SCF	Sanger	AM065618	Gga.7280	TC194427	1287	0	GGGI	similar to UP|ES1_MOUSE (Q9D172) ES1 protein homolog, mitochondrial precursor, partial (53%)	Q9D172 (Q9D172) Mus musculus 18-day embryo whole body cDNA, RIKE...	undefined	4	11072017	11071616	GO:0005618;GO:0005739	cell wall;mitochondrion	GO:0005554	molecular_function unknown	GO:0008299	isoprenoid biosynthesis
C0000464n02	CBN1_C0000464n02.q1kT7SCF	Sanger	AM065619	Gga.22020	TC192014	1164	0	GGGI	homologue to PIR|S71223|S71223 xyloglucan endo-1,4-beta-D-glucanase XTR-4 - Arabidopsis thaliana (fragment) {Arabidopsis thaliana;} , partial (6%)	No hit	undefined	1	34888752	34888087	GO:0008372	cellular_component unknown	GO:0005524;GO:0051082	ATP binding;unfolded protein binding	GO:0006457	protein folding
C0000464n03	CBN1_C0000464n03.q1kT7SCF	Sanger	AM065620	NA	BU381056	478	1e-134	GGGI	undefined	No hit	undefined	1	187675655	187676326	GO:0008372	cellular_component unknown	GO:0005554	molecular_function unknown	GO:0000004	biological process unknown
C0000464n04	CBN1_C0000464n04.q1kT7SCF	Sanger	AM065621	Gga.12666	TC190127	1235	0	GGGI	Gallus gallus finished cDNA, clone ChEST648m18	Q7ZY96 (Q7ZY96) LOC398450 protein (Fragment)	TSTA3	2	135099615	135099912	GO:0005737	cytoplasm	GO:0005489;GO:0016491;GO:0016853;GO:0042356;GO:0050577	electron transporter activity;oxidoreductase activity;isomerase activity;GDP-4-dehydro-D-rhamnose reductase activity;GDP-L-fucose synthase activity	GO:0006486;GO:0007159;GO:0009225;GO:0042351	protein amino acid glycosylation;leukocyte cell adhesion;nucleotide-sugar metabolism;'de novo' GDP-L-fucose biosynthesis
C0000464n06	CBN1_C0000464n06.q1kT7SCF	Sanger	AM065623	Gga.16070						Q99L17 (Q99L17) Antxr2 protein (Fragment)	undefined	4	45837364	45837273
C0000464n10	CBN1_C0000464n10.q1kT7SCF	Sanger	AM065626	Gga.20512	TC188057	1318	0	GGGI	Gallus gallus finished cDNA, clone ChEST833g7	No hit	C2orf17	7	23019489	23018810	GO:0008372	cellular_component unknown	GO:0005554	molecular_function unknown	GO:0000004	biological process unknown
C0000464n11	CBN1_C0000464n11.q1kT7SCF	Sanger	AM065627	Gga.26662	TC221458	1009	0	GGGI	similar to UP|Q6DJH2 (Q6DJH2) MGC84206 protein, partial (57%)	Q9CQF6 (Q9CQF6) Mus musculus 10, 11 days embryo whole body cDNA,...	AASDHPPT	1	173054516	173054287	GO:0008372	cellular_component unknown	GO:0000287;GO:0008897	magnesium ion binding;phosphopantetheinyltransferase activity	GO:0006633	fatty acid biosynthesis
C0000464n13	CBN1_C0000464n13.q1kT7SCF	Sanger	AM065629	Gga.16262	TC208988	1152	0	GGGI	homologue to UP|CT77_HUMAN (Q9NQG5) Protein C20orf77, complete	Q6PKF4 (Q6PKF4) C20orf77 protein (Fragment)	undefined	20	9945117	9944874	GO:0008372	cellular_component unknown	GO:0016301	kinase activity	GO:0000004	biological process unknown
C0000464n14	CBN1_C0000464n14.q1kT7SCF	Sanger	AM065630	Gga.12069	TC217881	1273	0	GGGI	Gallus gallus finished cDNA, clone ChEST798k4	Q70AM4 (Q70AM4) Kinesin 13B	KIF13B	3	104223768	104223555	GO:0005737;GO:0005856;GO:0005875	cytoplasm;cytoskeleton;microtubule associated complex	GO:0003777;GO:0005524;GO:0019901	microtubule motor activity;ATP binding;protein kinase binding	GO:0006605;GO:0007018;GO:0007165;GO:0042110	protein targeting;microtubule-based movement;signal transduction;T-cell activation
C0000464n17	CBN1_C0000464n17.q1kT7SCF	Sanger	AM065633	Gga.1303	TC189329	1239	0	GGGI	UP|Q8QHJ7 (Q8QHJ7) Dorsal neural-tube nuclear protein, complete	No hit	undefined	4	84333045	84333710	GO:0008372	cellular_component unknown	GO:0005554	molecular_function unknown	GO:0000004	biological process unknown
C0000464n18	CBN1_C0000464n18.q1kT7SCF	Sanger	AM065634	Gga.6010	TC190796	1241	0	GGGI	homologue to UP|LSM4_HUMAN (Q9Y4Z0) U6 snRNA-associated Sm-like protein LSm4 (Glycine-rich protein) (GRP), partial (85%)	No hit	LSM4	28	3301634	3302299	GO:0005688;GO:0005732	snRNP U6;small nucleolar ribonucleoprotein complex	GO:0003723;GO:0008248	RNA binding;pre-mRNA splicing factor activity	GO:0000398;GO:0008380	nuclear mRNA splicing, via spliceosome;RNA splicing
C0000464n19	CBN1_C0000464n19.q1kT7SCF	Sanger	AM065635	Gga.6043	TC189604	700	0	GGGI	undefined	No hit	undefined	2	21064828	21065489	GO:0008372	cellular_component unknown	GO:0005554	molecular_function unknown	GO:0000004	biological process unknown
C0000464n20	CBN1_C0000464n20.q1kT7SCF	Sanger	AM065636	Gga.10027	TC189050	1298	0	GGGI	homologue to UP|CPSC_BOVIN (P79101) Cleavage and polyadenylation specificity factor, 73 kDa subunit (CPSF 73 kDa subunit), complete	Q8CIM0 (Q8CIM0) Cleavage and polyadenylation specificity factor 3	CPSF3	3	94462640	94462795	GO:0005634	nucleus	GO:0003723	RNA binding	GO:0006397	mRNA processing
C0000464n21	CBN1_C0000464n21.q1kT7SCF	Sanger	AM065637	Gga.1373	TC215036	1312	0	GGGI	Gallus gallus finished cDNA, clone ChEST216j7	Q9BU61 (Q9BU61) Nuclear protein E3-3, isoform a	undefined	12	11620555	11620300	GO:0008372	cellular_component unknown	GO:0005554	molecular_function unknown	GO:0000004	biological process unknown
C0000464n22	CBN1_C0000464n22.q1kT7SCF	Sanger	AM065638	Gga.6395	TC188380	696	0	GGGI	homologue to UP|Q6V9Y0 (Q6V9Y0) Adaptor protein complex 3 Mu3A, complete	No hit	AP3M2	6	14648184	14648692	GO:0005794;GO:0030119;GO:0030125	Golgi apparatus;membrane coat adaptor complex;clathrin vesicle coat	GO:0005554	molecular_function unknown	GO:0006886	intracellular protein transport
C0000464n23	CBN1_C0000464n23.q1kT7SCF	Sanger	AM065639	Gga.22545	BU257795	698	0	GGGI	undefined	Q9Y4I0 (Q9Y4I0) Zinc-finger helicase	undefined	21	568230	568316	GO:0008372	cellular_component unknown	GO:0005554	molecular_function unknown	GO:0000004	biological process unknown
C0000464n24	CBN1_C0000464n24.q1kT7SCF	Sanger	AM065640	Gga.5925	TC188284	1306	0	GGGI	Gallus gallus finished cDNA, clone ChEST386l13	No hit	undefined	13	11017314	11016645	GO:0008372	cellular_component unknown	GO:0005554	molecular_function unknown	GO:0000004	biological process unknown
C0000464o01	CBN1_C0000464o01.q1kT7SCF	Sanger	AM065641	Gga.21189	TC208903	1051	0	GGGI	homologue to UP|SF30_HUMAN (O75940) Survival of motor neuron-related splicing factor 30 (SMN-related protein) (30 kDa splicing factor SMNrp) (Survival motor neuron domain containing protein 1), complete	No hit	undefined	6	24940452	24939762	GO:0005681;GO:0005737	spliceosome complex;cytoplasm	GO:0003723;GO:0008248	RNA binding;pre-mRNA splicing factor activity	GO:0000245;GO:0006915;GO:0006917;GO:0008380	spliceosome assembly;apoptosis;induction of apoptosis;RNA splicing
C0000464o02	CBN1_C0000464o02.q1kT7SCF	Sanger	AM065642	Gga.2922	TC193647	1231	0	GGGI	Gallus gallus finished cDNA, clone ChEST548c7	Q9UBI4 (Q9UBI4) Stomatin related protein (Stomatin (EPB72)-like 1)	STOML1	10	173816	174048	GO:0016021	integral to membrane	GO:0005498	sterol carrier activity	GO:0000004	biological process unknown
C0000464o03	CBN1_C0000464o03.q1kT7SCF	Sanger	AM065643	Gga.30576	TC221765	1092	0	GGGI	undefined	No hit	undefined	3	13218211	13218899	GO:0008372	cellular_component unknown	GO:0005554	molecular_function unknown	GO:0000004	biological process unknown
C0000464o04	CBN1_C0000464o04.q1kT7SCF	Sanger	AM065644	Gga.9663	TC211842	757	0	GGGI	similar to UP|Q8CFV1 (Q8CFV1) Wdr6 protein, partial (33%)	Q8R539 (Q8R539) WD-repeat protein p122	WDR6	12	11625932	11625558	GO:0008372	cellular_component unknown	GO:0005554	molecular_function unknown		biological_process unknown
C0000464o05	CBN1_C0000464o05.q1kT7SCF	Sanger	AM065645	Gga.4491	TC193215	636	0	GGGI	similar to GB|AAH03796.1|13277825|BC003796 Lsp1 protein {Mus musculus;} , partial (11%)	Q805A6 (Q805A6) Lymphocyte-specific protein 1	LSP1	5	11611489	11611218	GO:0015629	actin cytoskeleton	GO:0003779;GO:0004871	actin binding;signal transducer activity	GO:0006928;GO:0006968;GO:0007165	cell motility;cellular defense response;signal transduction
C0000464o07	CBN1_C0000464o07.q1kT7SCF	Sanger	AM065647	Gga.11401	TC213207	791	0	GGGI	Gallus gallus finished cDNA, clone ChEST39c15	No hit	undefined	14	7136021	7135342	GO:0008372	cellular_component unknown	GO:0005554	molecular_function unknown	GO:0000004	biological process unknown
C0000464o10	CBN1_C0000464o10.q1kT7SCF	Sanger	AM065649	Gga.5859	TC189296	1338	0	GGGI	Gallus gallus finished cDNA, clone ChEST149b21	Q6NZD1 (Q6NZD1) Sulfotransferase family 1D, member 1	undefined	4	52336164	52335988	GO:0008372	cellular_component unknown	GO:0008146;GO:0016740	sulfotransferase activity;transferase activity	GO:0006576;GO:0008202	biogenic amine metabolism;steroid metabolism
C0000464o11	CBN1_C0000464o11.q1kT7SCF	Sanger	AM065650	Gga.30193	TC197336	1261	0	GGGI	weakly similar to UP|Q9PWC9 (Q9PWC9) FAD-containing L-amino acid oxidase Apoxin 1, partial (52%)	Q9I8A7 (Q9I8A7) Endoplasmic reticulum lumenal L-amino acid oxida...	undefined	16	87353	88023	GO:0005634;GO:0005643	nucleus;nuclear pore	GO:0016491;GO:0017056	oxidoreductase activity;structural constituent of nuclear pore	GO:0006118;GO:0006810	electron transport;transport
C0000464o12	CBN1_C0000464o12.q1kT7SCF	Sanger	AM065651	Gga.21067	TC187820	1332	0	GGGI	homologue to UP|U5S1_HUMAN (Q15029) 116 kDa U5 small nuclear ribonucleoprotein component (U5 snRNP-specific protein, 116 kDa) (U5-116 kDa), partial (67%)	Q6IBM8 (Q6IBM8) U5-116KD protein	undefined	27	1614136	1614303	GO:0005681	spliceosome complex	GO:0003746;GO:0003924;GO:0005525;GO:0008248	translation elongation factor activity;GTPase activity;GTP binding;pre-mRNA splicing factor activity	GO:0000398;GO:0006412;GO:0006414;GO:0008380	nuclear mRNA splicing, via spliceosome;protein biosynthesis;translational elongation;RNA splicing
C0000464o13	CBN1_C0000464o13.q1kT7SCF	Sanger	AM065652	Gga.20239	BU250358	648	0	GGGI	undefined	No hit	undefined	17	2702601	2702382	GO:0008372	cellular_component unknown	GO:0005554	molecular_function unknown	GO:0000004	biological process unknown
[truncated: 3,973 more rows]
