# Supplementary material for: Development of a chicken 5 K microarray targeted towards immune function
Source: BMC Genomics. 2006 Mar 13;7:49. doi: 10.1186/1471-2164-7-49 (PMC1440325; doi:10.1186/1471-2164-7-49)
Supplement: Additional File 2 — The file supp_mat_2.xls is an excel file and contains a summary of functional groups present on the array (GO slims). Percentages are calculated as a fraction of the total number of classes represented within one functional description. For example, 42.4% of all the genes are involved in some kind of physiological process. Of these, 14.3% are involved in transport, with 10.2% of these genes being specifically involved in electron transport. This breakdown of functional classes is compared to those represented by 9,137 of the ESTs in the UMIST collection (data available from ). Entries shown in bold define the GO classifications that appear to be enriched in the sequences represented on the immune array compared with this subset of the UMIST chicken ESTs. [file 1471-2164-7-49-S2.xls]

## Sheet: Sheet1
Additional file 2. Functional annotation of genes on the array and in the UMIST EST collection
Cellular component				Microarray			EST collection
			go_slim_id	Frequency*	%		Frequency*	%
Cell -			GO:0005623	4434	94.3		14789	94.1
	intracellular -		GO:0005622	3116	70.2751		9713	65.7
		cytoplasm	GO:0005737	1361	43.6778		4655	47.9
		nucleus	GO:0005634	1183	37.9653		3032	31.2
		chromosome	GO:0005694	101	3.24134		237	2.4
	membrane		GO:0016020	1276	28.7776		4894	33.1
	cell surface		GO:0009986	9	0.202977		90	0.6
	external encapsulating structure		GO:0030312	5	0.112765		28	0.2
Extracellular region -			GO:0005576	243	5.2		893	5.7
	extracellular matrix (sensu Metazoa)		GO:0005578	78	32.0988		326	36.5
	extracellular space		GO:0005615	69	28.3951		200	22.4
Unlocalized protein complex			GO:0005941	24	0.5		28	0.2
Molecular function
			go_slim_id	Frequency
Catalytic activity -			GO:0003824	2743	32.9608		10446	38.2
	hydrolase activity		GO:0016787	1020	37.1856		3837	36.7
	transferase activity -		GO:0016740	941	34.3055		3706	35.5
		kinase activity	GO:0016301	391	41.5515		1630	44
	oxidoreductase activity		GO:0016491	314	11.4473		1205	11.5
	ligase activity		GO:0016874	200	7.29129		611	5.8
	helicase activity		GO:0004386	112	4.08312		259	2.5
	isomerase activity		GO:0016853	91	3.31754		266	2.5
	lyase activity		GO:0016829	65	2.36967		276	2.6
Binding -			GO:0005488	3419	41.0839		9788	35.8
	protein binding		GO:0005515	1116	32.6411		2977	30.4
	nucleic acid binding		GO:0003676	1002	29.3068		3256	33.3
Signal transducer activity -			GO:0004871	753	9.04831		2102	7.7
	receptor activity		GO:0004872	408	54.1833		1289	61.3
Transporter activity -			GO:0005215	498	5.98414		1983	7.2
	ion transporter activity		GO:0015075	175	35.1406		687	34.6
	carrier activity		GO:0005386	117	23.494		505	25.5
	electron transporter activity		GO:0005489	95	19.0763		328	16.5
	channel or pore class transporter activity		GO:0015267	70	14.0562		395	19.9
	protein transporter activity		GO:0008565	52	10.4418		119	6
Transcription regulator activity			GO:0030528	408	4.90267		1160	4.2
Structural molecule activity			GO:0005198	228	2.73973		866	3.2
Enzyme regulator activity			GO:0030234	161	1.93463		649	2.4
Translation regulator activity			GO:0045182	58	0.696948		161	0.6
Motor activity			GO:0003774	43	0.516703		154	0.5
Antioxidant activity			GO:0016209	11	0.13218		49	0.2
Biological process
			go_slim_id	Frequency
Cellular process -			GO:0009987	5810	42.6266		17980	43.1
	cell communication		GO:0007154	980	16.8675		3362	18.7
	cell differentiation		GO:0030154	112	1.92771		414	2.3
	membrane fusion		GO:0006944	4	0.0688468		18	0.1
	cell motility		GO:0006928	74	1.27367		272	1.5
	nucleobase, nucleoside, nucleotide and nucleic acid metabolism		GO:0006139	1317	22.6678		3726	20.7
	cell death		GO:0008219	220	3.78657		603	3.3
	amino acid and derivative metabolism		GO:0006519	104	1.79002		359	2
Physiological process -			GO:0007582	5782	42.4211		17274	41.5
	cellular physiological process		GO:0050875	4752	82.1861		14444	83.6
	metabolism -		GO:0008152	3049	52.7326		9172	51
		macromolecule metabolism	GO:0043170	1238	40.6035		3395	37
		biosynthesis	GO:0009058	518	16.9892		1667	18.2
		catabolism	GO:0009056	278	9.11774		806	8.8
	response to stimulus		GO:0050896	783	13.542		1838	10.6
	secretion		GO:0046903	88	1.52196		260	1.5
	cell motility		GO:0006928	74	1.27983		272	1.6
	extracellular structure organization and biogenesis		GO:0043062	9	0.155655		71	0.4
	transport		GO:0006810	824	14.2511		2958	17.1
		electron transport	GO:0006118	84	10.1942		297	10
	cell death		GO:0008219	220	3.80491		603	3.5
	amino acid and derivative metabolism		GO:0006519	104	1.79869		359	2.1
Regulation of biological process			GO:0050789	1192	8.74541		3247	7.8
Development -			GO:0007275	749	5.49523		2738	6.6
	cell differentiation		GO:0030154	112	14.9533		414	15.1
Behavior -			GO:0007610	97	0.711665		427	1
* - each gene can have more than one GO term assigned to it. There is therefore a certain level of redundancy reflected by the numbers given and this is why the frequency of hits adds up to a larger number than
the number of actual genes on the array/in the EST collection.
